# Supplementary material for: Mapping of CELF1-RNA interactions reveals post-transcriptional control of lens development
Source: bioRxiv. 2026 Jan 10:2026.01.09.698617. Preprint. [Version 1] doi: 10.64898/2026.01.09.698617 (PMC12803105; doi:10.64898/2026.01.09.698617)
Supplement: Supplement 1 [file media-1.xlsx]

## Sheet: iCLIP_6265genes_with_miscinfo
gene_name	total_score_CLIP1	maxUGU_CLIP1	logscore_CLIP1	total_score_CLIP2	maxUGU_CLIP2	logscore_CLIP2	Exp	logexp	retained_CLIP1	retained_CLIP2	whatCLIP	Pubmed	HeLa	catmap	isyte
0610009B22Rik	10	1	3.32192809488736	0	NA	NA	760.5949489644	9.5709845479804	FALSE	FALSE	none	0	FALSE	FALSE	0.891561448569108
0610030E20Rik	4	3	2	0	NA	NA	571.037553061374	9.15744181423138	FALSE	FALSE	none	0	FALSE	FALSE	0.540997038305259
1110004F10Rik	39	3	5.28540221886225	11	2	3.4594316186373	1859.03983216437	10.8603419667271	FALSE	FALSE	none	0	FALSE	FALSE	-0.175082586379143
1110059E24Rik	25	1	4.64385618977472	0	NA	NA	512.362844814553	9.00102204885527	FALSE	FALSE	none	0	FALSE	FALSE	-0.219699565760829
1110059G10Rik	5	0	2.32192809488736	8	1	3	283.998627062149	8.1497401450842	FALSE	FALSE	none	0	FALSE	FALSE	0.432470579179266
1500011B03Rik	13	1	3.70043971814109	13	1	3.70043971814109	317.631388528676	8.3112096773094	FALSE	FALSE	none	0	FALSE	FALSE	0.967286758401045
1600012H06Rik	7	3	2.8073549220576	0	NA	NA	716.192389767939	9.48420337849406	FALSE	FALSE	none	0	FALSE	FALSE	0.491148597690873
1600014C10Rik	5	2	2.32192809488736	0	NA	NA	300.808181617312	8.23269999687737	FALSE	FALSE	none	0	FALSE	FALSE	0.608482060434599
1700020N01Rik	8	3	3	0	NA	NA	304.515711668191	8.25037285653034	FALSE	FALSE	none	0	FALSE	FALSE	6.06601246662192
1700025G04Rik	23	1	4.52356195605701	2	0	1	2535.92332575807	11.3082954105728	FALSE	FALSE	none	0	FALSE	FALSE	1.28856379220996
1700030J22Rik	7	0	2.8073549220576	0	NA	NA	341.162761173476	8.41431637100795	FALSE	FALSE	none	0	FALSE	FALSE	NA
1700037H04Rik	4	0	2	2	1	1	813.486428418849	9.66797446706017	FALSE	FALSE	none	0	FALSE	FALSE	0.810958176919767
1700066M21Rik	17	3	4.08746284125034	0	NA	NA	251.56470063465	7.9747856883348	FALSE	FALSE	none	0	FALSE	FALSE	0.531764443463023
1810030O07Rik	11	0	3.4594316186373	0	NA	NA	618.438243336358	9.27248572599374	FALSE	FALSE	none	0	FALSE	FALSE	0.142153721028815
1810037I17Rik	11	2	3.4594316186373	12	2	3.58496250072116	1037.50065134535	10.0188965268493	FALSE	FALSE	none	0	FALSE	FALSE	NA
2010315B03Rik	6	1	2.58496250072116	0	NA	NA	7.69377659850688	2.94369193921271	FALSE	FALSE	none	0	FALSE	FALSE	1.18144157971939
2300009A05Rik	7	0	2.8073549220576	0	NA	NA	670.346070253581	9.38876227779271	FALSE	FALSE	none	0	FALSE	FALSE	2.00175101532579
2310009B15Rik	3	2	1.58496250072116	0	NA	NA	323.262284744246	8.33656138673318	FALSE	FALSE	none	0	FALSE	FALSE	0.209644538463903
2310022B05Rik	13	0	3.70043971814109	7	1	2.8073549220576	1913.78999831878	10.9022168151099	FALSE	FALSE	none	0	FALSE	FALSE	1.73459804069193
2310030G06Rik	20	1	4.32192809488736	0	NA	NA	767.734331727032	9.58446335409685	FALSE	FALSE	none	0	FALSE	FALSE	5.73884476385417
2310057M21Rik	3	1	1.58496250072116	0	NA	NA	250.952934399776	7.97127300544479	FALSE	FALSE	none	0	FALSE	FALSE	-0.0854975947760633
2410004B18Rik	49	4	5.61470984411521	4	1	2	998.073473788989	9.96300221412411	FALSE	FALSE	none	0	FALSE	FALSE	0.650326826282659
2510009E07Rik	74	3	6.20945336562895	0	NA	NA	2724.75854420937	11.4119126751	FALSE	FALSE	none	0	FALSE	FALSE	1.16557371926594
2510039O18Rik	4	1	2	10	2	3.32192809488736	1188.75078270052	10.2152305756514	FALSE	FALSE	none	0	FALSE	FALSE	1.14778602950103
2610008E11Rik	2	2	1	2	0	1	123.937604070474	6.95347017366117	FALSE	FALSE	none	0	FALSE	FALSE	-0.160773869313371
2810004N23Rik	10	1	3.32192809488736	2	0	1	566.222188944028	9.14522447602345	FALSE	FALSE	none	0	FALSE	FALSE	0.589856523635062
2810021J22Rik	0	NA	NA	4	1	2	237.647708767928	7.89268068203108	FALSE	FALSE	none	0	FALSE	FALSE	0.091390346066618
2900026A02Rik	10	4	3.32192809488736	0	NA	NA	576.281230350108	9.17062922126091	FALSE	FALSE	none	0	FALSE	FALSE	2.55203968277367
3830406C13Rik	18	3	4.16992500144231	0	NA	NA	1014.44195922369	9.98647060906121	FALSE	FALSE	none	0	FALSE	FALSE	2.24789461589518
4833439L19Rik	38	2	5.24792751344359	0	NA	NA	2108.38932278335	11.041925575825	FALSE	FALSE	none	0	FALSE	FALSE	-0.0432417135149041
4921524J17Rik	15	3	3.90689059560852	0	NA	NA	594.519600240428	9.21558056358676	FALSE	FALSE	none	0	FALSE	FALSE	0.613287398609259
4930430F08Rik	9	0	3.16992500144231	0	NA	NA	198.890559526425	7.63583098908545	FALSE	FALSE	none	0	FALSE	FALSE	0.416939884655311
4930444P10Rik	10	1	3.32192809488736	0	NA	NA	262.568293753913	8.03654890491763	FALSE	FALSE	none	0	FALSE	FALSE	2.01994693366209
4930453N24Rik	3	0	1.58496250072116	12	1	3.58496250072116	549.948843447961	9.10315361434576	FALSE	FALSE	none	0	FALSE	FALSE	-0.172715609043259
4930503L19Rik	8	0	3	0	NA	NA	193.907687494946	7.59922619018171	FALSE	FALSE	none	0	FALSE	FALSE	1.03932632989817
4930523C07Rik	33	5	5.04439411935845	0	NA	NA	1212.36248273686	10.2436053975494	FALSE	FALSE	none	0	FALSE	FALSE	2.95844064666268
4930579G24Rik	16	4	4	0	NA	NA	55.9428414050521	5.80588162680072	FALSE	FALSE	none	0	FALSE	FALSE	-0.420626207872499
4933434E20Rik	15	3	3.90689059560852	4	2	2	1304.43276722199	10.3492068716729	FALSE	FALSE	none	0	FALSE	FALSE	NA
5031439G07Rik	14	1	3.8073549220576	0	NA	NA	1507.35927168652	10.5578076018673	FALSE	FALSE	none	0	FALSE	FALSE	-0.156958584636657
5730409E04Rik	9	1	3.16992500144231	0	NA	NA	552.686268502469	9.110316958995	FALSE	FALSE	none	0	FALSE	FALSE	1.10933137082773
5730455P16Rik	2	0	1	0	NA	NA	844.623055540247	9.72216381846686	FALSE	FALSE	none	0	FALSE	FALSE	0.987474897076913
5730480H06Rik	19	9	4.24792751344359	3	5	1.58496250072116	249.421937823003	7.96244455228212	FALSE	FALSE	none	0	FALSE	FALSE	1.70877735528349
6030458C11Rik	8	2	3	4	0	2	575.744626009158	9.16928522976398	FALSE	FALSE	none	0	FALSE	FALSE	1.01616323768516
6430548M08Rik	15	3	3.90689059560852	0	NA	NA	1245.85979007122	10.2829260002544	FALSE	FALSE	none	0	FALSE	FALSE	0.7828259758845
8030462N17Rik	93	2	6.53915881110803	0	NA	NA	659.057251105677	9.36425998474806	FALSE	FALSE	none	0	FALSE	FALSE	-0.156811371641337
9130008F23Rik	2	2	1	0	NA	NA	107.315090089411	6.74570914440102	FALSE	FALSE	none	0	FALSE	FALSE	2.82435967750907
9130023H24Rik	9	1	3.16992500144231	0	NA	NA	359.274019582367	8.48894080233476	FALSE	FALSE	none	0	FALSE	FALSE	1.40280360894591
9330159F19Rik	2	0	1	0	NA	NA	39.3102863364621	5.29683496729067	FALSE	FALSE	none	0	FALSE	FALSE	-0.139822660106397
9530068E07Rik	97	3	6.59991284218713	15	3	3.90689059560852	4817.51615022236	12.2340737876764	TRUE	FALSE	ori only	0	FALSE	FALSE	0.907822073212048
9930021J03Rik	24	2	4.58496250072116	5	0	2.32192809488736	1030.44707604054	10.009054694348	FALSE	FALSE	none	0	FALSE	FALSE	NA
9930104L06Rik	4	4	2	0	NA	NA	361.921104535997	8.49953142713887	FALSE	FALSE	none	0	FALSE	FALSE	1.58460904355552
Aacs	7	1	2.8073549220576	6	1	2.58496250072116	673.066427393636	9.3946050865005	FALSE	FALSE	none	2	FALSE	FALSE	0.321542441396105
Aagab	32	2	5	0	NA	NA	3448.84139205192	11.7518960672267	FALSE	FALSE	none	0	FALSE	FALSE	1.569047438056
Aak1	110	7	6.78135971352466	4	5	2	1455.43112567212	10.5072308541109	TRUE	FALSE	ori only	0	FALSE	FALSE	1.83560800912512
Aamp	4	1	2	0	NA	NA	3836.91482217265	11.9057310227607	FALSE	FALSE	none	0	FALSE	FALSE	0.586390981769811
Aar2	6	3	2.58496250072116	0	NA	NA	726.404459022931	9.50462924839271	FALSE	FALSE	none	0	FALSE	FALSE	0.232587676385119
Aars	7	0	2.8073549220576	0	NA	NA	1987.55846856087	10.956781585845	FALSE	FALSE	none	0	TRUE	FALSE	0.267909928003448
Aasdhppt	3	1	1.58496250072116	0	NA	NA	608.919779468708	9.25010836636962	FALSE	FALSE	none	0	FALSE	FALSE	0.782356987755885
Aatk	2	1	1	0	NA	NA	2889.44560519739	11.4965769956032	FALSE	FALSE	none	0	FALSE	FALSE	1.52590532051096
Abat	4	1	2	0	NA	NA	3057.2499879504	11.5780188092882	FALSE	FALSE	none	1	FALSE	FALSE	-0.12131064102955
Abca1	4	0	2	6	0	2.58496250072116	744.512339531597	9.54015194997702	FALSE	FALSE	none	5	FALSE	FALSE	0.0108970340194334
Abca2	10	1	3.32192809488736	0	NA	NA	9730.66956857488	13.248323365108	FALSE	FALSE	none	0	FALSE	FALSE	1.45058128635908
Abca5	49	2	5.61470984411521	17	2	4.08746284125034	2451.57226793165	11.259491574962	FALSE	TRUE	A only	0	FALSE	FALSE	2.13431267706778
Abcb10	2	0	1	0	NA	NA	196.706304675967	7.61989938826044	FALSE	FALSE	none	0	FALSE	FALSE	-0.682223478995143
Abcb1b	4	3	2	0	NA	NA	582.142165824752	9.18522770868868	FALSE	FALSE	none	0	FALSE	FALSE	3.09051123418744
Abcb7	29	2	4.85798099512757	5	1	2.32192809488736	703.493153941275	9.45839257368709	FALSE	FALSE	none	0	FALSE	FALSE	0.504114132424439
Abcc1	8	2	3	0	NA	NA	936.712755317258	9.87146290039977	FALSE	FALSE	none	0	FALSE	FALSE	1.72491121012558
Abcc5	4	0	2	0	NA	NA	2484.59017577527	11.2787921887087	FALSE	FALSE	none	3	TRUE	FALSE	1.94496818430687
Abcc8	0	NA	NA	2	1	1	584.426816800678	9.19087856842557	FALSE	FALSE	none	0	FALSE	FALSE	3.81626104520764
Abcd1	2	3	1	0	NA	NA	491.658521451075	8.94151283775206	FALSE	FALSE	none	0	FALSE	FALSE	0.793268297687204
Abcd3	39	3	5.28540221886225	0	NA	NA	1466.19032215745	10.5178566725887	FALSE	FALSE	none	1	FALSE	TRUE	0.185467703478173
Abce1	27	3	4.75488750216347	2	1	1	1503.45045232781	10.5540616079389	FALSE	FALSE	none	0	FALSE	FALSE	0.0583473263612652
Abcg2	5	3	2.32192809488736	0	NA	NA	89.1986502442917	6.47894997430873	FALSE	FALSE	none	9	TRUE	FALSE	0.142942902348868
Abhd10	19	1	4.24792751344359	0	NA	NA	446.313503679091	8.8019136472633	FALSE	FALSE	none	0	FALSE	FALSE	0.474627743919594
Abhd12	8	0	3	0	NA	NA	4511.76813627662	12.1394772129398	FALSE	FALSE	none	2	FALSE	TRUE	1.55875763823403
Abhd13	34	4	5.08746284125034	0	NA	NA	1108.5224793351	10.1144223110662	FALSE	FALSE	none	0	FALSE	FALSE	0.285530816342389
Abhd16a	3	0	1.58496250072116	0	NA	NA	1338.38339480037	10.3862757358774	FALSE	FALSE	none	0	FALSE	FALSE	0.792806100785713
Abhd17b	8	1	3	0	NA	NA	528.516212082837	9.04580391631699	FALSE	FALSE	none	0	TRUE	FALSE	1.40792269121339
Abhd17c	7	2	2.8073549220576	10	3	3.32192809488736	847.454601276555	9.72699227393227	FALSE	FALSE	none	0	TRUE	FALSE	1.05061499093788
Abhd18	3	1	1.58496250072116	0	NA	NA	189.471436285868	7.56583656147042	FALSE	FALSE	none	0	FALSE	FALSE	NA
Abhd2	10	2	3.32192809488736	0	NA	NA	817.911441000701	9.6758008342307	FALSE	FALSE	none	0	FALSE	FALSE	0.539535293780226
Abhd4	4	2	2	0	NA	NA	2180.57943715179	11.0904958325214	FALSE	FALSE	none	0	FALSE	FALSE	1.37761378220282
Abhd5	42	4	5.39231742277876	0	NA	NA	1980.0677099942	10.9513340499178	FALSE	FALSE	none	0	FALSE	FALSE	1.40697999496382
Abi1	73	2	6.18982455888002	6	0	2.58496250072116	1616.31465389486	10.6584923648216	FALSE	FALSE	none	0	FALSE	FALSE	0.545036695877055
Abi2	379	4	8.56605403817109	16	4	4	3596.74289925954	11.8124753217501	TRUE	FALSE	ori only	2	FALSE	FALSE	2.23041802200443
Abi3bp	62	4	5.95419631038687	4	2	2	3813.09606425511	11.8967471623505	FALSE	FALSE	none	0	FALSE	FALSE	4.29578330943662
Abitram	12	3	3.58496250072116	0	NA	NA	156.411008997388	7.28919825016279	FALSE	FALSE	none	0	FALSE	FALSE	NA
Abl1	25	3	4.64385618977472	0	NA	NA	2680.55234139181	11.3883145905999	FALSE	FALSE	none	1	FALSE	FALSE	0.0935555540608986
Abl2	27	3	4.75488750216347	0	NA	NA	936.47908962296	9.87110297107267	FALSE	FALSE	none	0	FALSE	FALSE	0.314453469461349
Ablim1	195	2	7.60733031374961	13	1	3.70043971814109	7341.75455043064	12.841909167719	TRUE	FALSE	ori only	0	TRUE	FALSE	3.25205521439386
Abr	10	0	3.32192809488736	4	0	2	1409.61092037974	10.4610812907617	FALSE	FALSE	none	8	FALSE	FALSE	0.423971478653483
Abraxas2	5	3	2.32192809488736	0	NA	NA	528.975024376802	9.04705579669181	FALSE	FALSE	none	0	FALSE	FALSE	NA
Abt1	9	0	3.16992500144231	0	NA	NA	305.874981507529	8.2567982988575	FALSE	FALSE	none	0	FALSE	FALSE	-0.0512152726861338
Abtb3	0	NA	NA	6	1	2.58496250072116	429.881184384476	8.74779415566872	FALSE	FALSE	none	0	FALSE	FALSE	NA
Acaa1a	2	1	1	0	NA	NA	1891.52858338569	10.8853368621581	FALSE	FALSE	none	0	FALSE	FALSE	-0.0759177472125744
Acad8	10	2	3.32192809488736	0	NA	NA	1529.02944828122	10.5784004771555	FALSE	FALSE	none	0	FALSE	FALSE	0.53528468555205
Acad9	13	2	3.70043971814109	0	NA	NA	804.326118536646	9.65163675859354	FALSE	FALSE	none	0	FALSE	FALSE	-0.170680581827964
Acadm	16	1	4	3	0	1.58496250072116	3192.08533811353	11.6402835061558	FALSE	FALSE	none	0	FALSE	FALSE	1.41561206342903
Acadsb	26	2	4.70043971814109	6	0	2.58496250072116	3338.67967864422	11.7050619688988	FALSE	FALSE	none	0	FALSE	FALSE	1.35048177856294
Acap2	57	3	5.83289001416474	7	1	2.8073549220576	1477.55703417404	10.5289981046297	FALSE	FALSE	none	0	FALSE	FALSE	0.451453805391345
Acat2	10	0	3.32192809488736	0	NA	NA	271.767437298983	8.08622879502802	FALSE	FALSE	none	0	FALSE	FALSE	NA
Acbd3	42	2	5.39231742277876	0	NA	NA	1829.48285219273	10.837220177971	FALSE	FALSE	none	0	FALSE	FALSE	0.524120097363598
Acbd5	15	3	3.90689059560852	0	NA	NA	2063.82249233812	11.0111031757545	FALSE	FALSE	none	0	FALSE	FALSE	1.14693509933893
Acbd6	14	2	3.8073549220576	0	NA	NA	2029.62491290924	10.9869974178433	FALSE	FALSE	none	0	FALSE	FALSE	1.10913791093872
Ace	7	3	2.8073549220576	0	NA	NA	909.840146515015	9.82946928443976	FALSE	FALSE	none	77	FALSE	TRUE	2.00868943040649
Acer2	12	1	3.58496250072116	0	NA	NA	549.944223881651	9.10314149566695	FALSE	FALSE	none	0	FALSE	FALSE	3.47216534404372
Acer3	4	0	2	0	NA	NA	313.489923865893	8.29227526271488	FALSE	FALSE	none	0	FALSE	FALSE	1.46981026662753
Acin1	2	0	1	7	0	2.8073549220576	2938.26373929857	11.5207481830413	FALSE	FALSE	none	0	TRUE	FALSE	1.18060713409672
Acly	85	3	6.4093909361377	0	NA	NA	2955.40435516115	11.5291398165121	FALSE	FALSE	none	1	TRUE	FALSE	0.0739627911928674
Aco1	3	0	1.58496250072116	0	NA	NA	974.700754856506	9.92881555145815	FALSE	FALSE	none	1	FALSE	FALSE	0.0347525185582603
Acox1	54	2	5.75488750216347	5	1	2.32192809488736	4760.64704082436	12.2169419546551	FALSE	FALSE	none	0	FALSE	FALSE	1.45278035756342
Acp1	7	1	2.8073549220576	7	0	2.8073549220576	461.777953083704	8.85105548515595	FALSE	FALSE	none	1	FALSE	FALSE	0.0131558026862182
Acsf2	0	NA	NA	6	3	2.58496250072116	108.620662709872	6.76315476026077	FALSE	FALSE	none	0	FALSE	FALSE	NA
Acsl1	7	4	2.8073549220576	0	NA	NA	1385.73706926051	10.4364378301179	FALSE	FALSE	none	0	FALSE	FALSE	1.01797651649691
Acsl3	35	3	5.12928301694497	6	4	2.58496250072116	3143.230078691	11.6180321633014	FALSE	FALSE	none	0	FALSE	FALSE	0.375862341289705
Acsl4	7	0	2.8073549220576	0	NA	NA	432.85351248686	8.75773505637724	FALSE	FALSE	none	0	TRUE	FALSE	0.180540711023369
Acss3	24	1	4.58496250072116	0	NA	NA	495.425513121337	8.95252435530261	FALSE	FALSE	none	0	FALSE	FALSE	NA
Acta2	50	2	5.64385618977472	28	2	4.8073549220576	22994.9035831707	14.48902652811	FALSE	TRUE	A only	53	FALSE	FALSE	1.37269695178293
Actb	671	2	9.39016895620018	85	1	6.4093909361377	21480.2386378311	14.3907224007919	TRUE	TRUE	both	1	TRUE	FALSE	0.147262381216258
Actl6a	4	1	2	0	NA	NA	796.348170130198	9.63725551689867	FALSE	FALSE	none	0	FALSE	FALSE	0.534258268936827
Actn1	4	0	2	0	NA	NA	1943.25885732104	10.924262376681	FALSE	FALSE	none	2	TRUE	FALSE	0.281419104740665
Actr10	29	4	4.85798099512757	0	NA	NA	2576.65470875721	11.3312835027521	FALSE	FALSE	none	0	FALSE	FALSE	0.49103065011293
Actr1a	19	2	4.24792751344359	0	NA	NA	6374.55637133058	12.6381092277078	FALSE	FALSE	none	0	FALSE	FALSE	0.988685584500045
Actr1b	2	1	1	0	NA	NA	3002.9472960064	11.5521634393915	FALSE	FALSE	none	0	FALSE	FALSE	0.779233645339341
Actr2	122	2	6.93073733756289	21	1	4.39231742277876	2840.65845069855	11.4720096627909	TRUE	TRUE	both	0	FALSE	FALSE	-0.142895631981496
Actr3	55	3	5.78135971352466	6	0	2.58496250072116	2490.26618674289	11.2820842461397	FALSE	FALSE	none	0	FALSE	FALSE	0.725098585426039
Actr8	8	3	3	0	NA	NA	1358.82138106036	10.4081401089832	FALSE	FALSE	none	0	FALSE	FALSE	0.53291132968465
Acvr1	4	1	2	14	0	3.8073549220576	338.865537568322	8.40456911279498	FALSE	FALSE	none	4	FALSE	FALSE	0.124662133528706
Acvr1b	28	3	4.8073549220576	2	0	1	1956.68303059094	10.9341943527211	FALSE	FALSE	none	0	FALSE	FALSE	-0.118991431367611
Acvr1c	5	1	2.32192809488736	0	NA	NA	3.68659983147199	1.88229082503414	FALSE	FALSE	none	0	FALSE	FALSE	0.410102371566207
Acvr2a	47	4	5.55458885167764	9	4	3.16992500144231	779.183854894618	9.60581997409336	FALSE	FALSE	none	0	FALSE	FALSE	0.217844375153031
Acvr2b	37	6	5.20945336562895	0	NA	NA	304.761343716711	8.2515361110936	FALSE	FALSE	none	0	FALSE	FALSE	1.09657994850882
Acyp2	11	2	3.4594316186373	0	NA	NA	333.938438028513	8.38343835433914	FALSE	FALSE	none	0	FALSE	FALSE	1.75471025808671
Adal	9	2	3.16992500144231	0	NA	NA	423.904629632624	8.72759591250544	FALSE	FALSE	none	2	FALSE	FALSE	0.373957443966685
Adam10	227	5	7.82654848729092	37	4	5.20945336562895	5598.18062883422	12.4507423217907	TRUE	TRUE	both	5	FALSE	FALSE	0.983036494196898
Adam17	26	3	4.70043971814109	0	NA	NA	1179.27259499076	10.2036815279878	FALSE	FALSE	none	1	FALSE	FALSE	1.0135806336403
Adam22	60	2	5.90689059560852	0	NA	NA	1286.13043776007	10.3288212510968	FALSE	FALSE	none	1	FALSE	FALSE	1.63806590084168
Adam9	126	3	6.97727992349992	16	1	4	4397.37462533942	12.1024267299023	TRUE	FALSE	ori only	4	FALSE	TRUE	2.69345410627659
Adamts17	2	4	1	0	NA	NA	210.57297925517	7.7181765112495	FALSE	FALSE	none	21	FALSE	TRUE	NA
Adamts18	43	3	5.4262647547021	0	NA	NA	8832.59138039176	13.108621054717	FALSE	FALSE	none	4	FALSE	TRUE	4.1864722139024
Adamts4	3	0	1.58496250072116	0	NA	NA	836.544128595991	9.70829783574952	FALSE	FALSE	none	1	FALSE	FALSE	1.84847248001583
Adamts5	82	4	6.35755200461808	11	1	3.4594316186373	1482.57691292605	10.5338912353145	FALSE	FALSE	none	1	FALSE	FALSE	1.68864374940712
Adamts6	9	3	3.16992500144231	0	NA	NA	498.250674153	8.96072794686421	FALSE	FALSE	none	1	FALSE	FALSE	2.63727078862005
Adamtsl1	4	3	2	0	NA	NA	495.246797334078	8.95200383528791	FALSE	FALSE	none	0	FALSE	FALSE	-0.262691189738877
Adamtsl4	9	1	3.16992500144231	0	NA	NA	1401.96443929844	10.4532340406451	FALSE	FALSE	none	24	FALSE	TRUE	3.98120137354928
Adarb1	3	1	1.58496250072116	0	NA	NA	1356.46578168664	10.4056369392014	FALSE	FALSE	none	0	FALSE	FALSE	0.492520574886115
Adcy1	21	7	4.39231742277876	0	NA	NA	1529.09478408401	10.5784621225509	FALSE	FALSE	none	0	FALSE	FALSE	1.22919454127125
Adcy2	17	0	4.08746284125034	0	NA	NA	411.091224338141	8.68331476445211	FALSE	FALSE	none	0	FALSE	FALSE	-0.0650599912464668
Adcy5	12	12	3.58496250072116	0	NA	NA	935.17693099601	9.86909553159025	FALSE	FALSE	none	0	FALSE	FALSE	1.22227363227886
Adcy6	4	0	2	0	NA	NA	1619.54295609707	10.6613710187577	FALSE	FALSE	none	0	FALSE	FALSE	0.215715174759085
Add1	36	3	5.16992500144231	2	3	1	10562.6420088361	13.3666831173056	FALSE	FALSE	none	0	FALSE	FALSE	0.524104281729564
Add2	152	5	7.24792751344359	10	3	3.32192809488736	3930.57549409509	11.940524844396	TRUE	FALSE	ori only	1	FALSE	FALSE	3.5205393467787
Add3	35	3	5.12928301694497	10	5	3.32192809488736	2830.62154535524	11.4669031581949	FALSE	FALSE	none	0	FALSE	FALSE	0.0410543211700002
Adgrb2	4	1	2	0	NA	NA	1874.49172425668	10.8722837409095	FALSE	FALSE	none	0	FALSE	FALSE	NA
Adgrl1	6	0	2.58496250072116	6	1	2.58496250072116	4145.0824176871	12.0171850721265	FALSE	FALSE	none	0	FALSE	FALSE	NA
Adgrl2	38	1	5.24792751344359	0	NA	NA	1830.12437019584	10.8377259780719	FALSE	FALSE	none	0	FALSE	TRUE	NA
Adh5	4	1	2	0	NA	NA	2895.36355462627	11.4995287954071	FALSE	FALSE	none	1	FALSE	FALSE	0.273505039661684
Adi1	37	3	5.20945336562895	0	NA	NA	3473.65714880652	11.7622396512245	FALSE	FALSE	none	0	FALSE	FALSE	1.64621944871305
Adipor1	13	2	3.70043971814109	0	NA	NA	7961.12827545924	12.9587571930766	FALSE	FALSE	none	0	FALSE	FALSE	1.25521040671941
Adipor2	23	1	4.52356195605701	3	1	1.58496250072116	1990.57306391231	10.9589681111325	FALSE	FALSE	none	0	FALSE	FALSE	0.842027161153809
Adk	6	3	2.58496250072116	0	NA	NA	1102.21892710023	10.1061950908511	FALSE	FALSE	none	1	TRUE	FALSE	0.143669625323021
Adnp	45	3	5.49185309632967	11	0	3.4594316186373	6.729904877735	2.75058611354438	FALSE	FALSE	none	0	TRUE	FALSE	-0.441806408274012
Ado	37	5	5.20945336562895	2	0	1	455.291965559235	8.83064819042303	FALSE	FALSE	none	2	FALSE	FALSE	-0.286572259050584
Adpgk	3	4	1.58496250072116	0	NA	NA	431.685552687016	8.75383700039765	FALSE	FALSE	none	0	FALSE	FALSE	1.59198199928252
Adprh	5	1	2.32192809488736	6	1	2.58496250072116	1171.8342900744	10.1945528563074	FALSE	FALSE	none	0	FALSE	FALSE	0.700319274834046
Adrm1b	3	0	1.58496250072116	0	NA	NA	2247.73968906327	11.1342592512517	FALSE	FALSE	none	0	FALSE	FALSE	NA
Adsl	0	NA	NA	4	0	2	933.331064920363	9.86624510471962	FALSE	FALSE	none	0	FALSE	FALSE	0.325962313569371
Adss	8	2	3	2	2	1	960.032575604918	9.90693954963593	FALSE	FALSE	none	0	TRUE	FALSE	-0.370394060059505
Aebp2	77	3	6.2667865406949	6	1	2.58496250072116	1921.4342454478	10.9079678905764	FALSE	FALSE	none	0	TRUE	FALSE	0.547977097474525
Afap1	37	4	5.20945336562895	0	NA	NA	808.28912319066	9.65872762382066	FALSE	FALSE	none	0	TRUE	FALSE	-0.272626162063083
Afdn	41	3	5.35755200461808	7	2	2.8073549220576	3564.12441201467	11.799331982202	FALSE	FALSE	none	1	FALSE	FALSE	NA
Aff1	36	3	5.16992500144231	0	NA	NA	3027.18215181773	11.563759772387	FALSE	FALSE	none	1	FALSE	TRUE	1.89615733292328
Aff3	0	NA	NA	3	0	1.58496250072116	287.547424301694	8.16765610465786	FALSE	FALSE	none	0	FALSE	FALSE	-2.27913894090421
Aff4	231	4	7.85174904141606	20	3	4.32192809488736	4010.22736221936	11.9694683181123	TRUE	TRUE	both	0	FALSE	FALSE	-0.273926509044074
Afg3l2	4	0	2	0	NA	NA	1488.38507223425	10.5395321107936	FALSE	FALSE	none	0	TRUE	FALSE	0.383229931468737
Aftph	29	2	4.85798099512757	0	NA	NA	1678.90618136824	10.7133058982268	FALSE	FALSE	none	0	FALSE	FALSE	2.19866843708161
Aga	11	3	3.4594316186373	0	NA	NA	655.636371919395	9.35675208102144	FALSE	FALSE	none	58	FALSE	FALSE	1.41334844501923
Agap1	14	3	3.8073549220576	0	NA	NA	1024.84401766576	10.0011886314031	FALSE	FALSE	none	0	FALSE	FALSE	0.824859772332547
Agap3	11	5	3.4594316186373	0	NA	NA	1575.17921231493	10.6213002618521	FALSE	FALSE	none	0	FALSE	FALSE	0.150920002493855
Agfg1	472	5	8.88264304936184	48	5	5.58496250072116	4704.46574864855	12.1998151807214	TRUE	TRUE	both	1	FALSE	FALSE	0.4769570145159
Agfg2	3	1	1.58496250072116	0	NA	NA	769.708695830525	9.58816873610551	FALSE	FALSE	none	0	FALSE	FALSE	0.912539826691948
Aggf1	3	0	1.58496250072116	0	NA	NA	1573.08389244222	10.6193798962822	FALSE	FALSE	none	0	FALSE	FALSE	0.0146042211006688
Agl	10	1	3.32192809488736	2	0	1	985.14302100901	9.94418937700569	FALSE	FALSE	none	8	FALSE	FALSE	0.388097661861161
Ago1	18	0	4.16992500144231	2	2	1	2030.76930304571	10.9878106423386	FALSE	FALSE	none	0	FALSE	FALSE	0.0220658551290317
Ago2	127	4	6.98868468677217	8	2	3	1476.19817139785	10.5276706928502	TRUE	FALSE	ori only	0	FALSE	FALSE	0.352047958910286
Ago3	126	2	6.97727992349992	19	1	4.24792751344359	743.87965666282	9.53892543371712	TRUE	TRUE	both	0	FALSE	FALSE	2.26979507870484
Ago4	0	NA	NA	2	0	1	276.70629769192	8.11221166908764	FALSE	FALSE	none	0	FALSE	FALSE	0.967063571562068
Agpat1	16	1	4	6	1	2.58496250072116	2629.4703271212	11.3605565011397	FALSE	FALSE	none	1	FALSE	FALSE	1.43595870912494
Agpat3	6	1	2.58496250072116	0	NA	NA	5860.91901160608	12.5169111864311	FALSE	FALSE	none	0	FALSE	FALSE	1.76996200209519
Agpat5	18	5	4.16992500144231	2	1	1	1233.69078247842	10.2687651212181	FALSE	FALSE	none	0	FALSE	FALSE	0.803836056768354
Agps	53	4	5.7279204545632	0	NA	NA	980.40581170084	9.93723522608793	FALSE	FALSE	none	2	FALSE	TRUE	-0.140257232615999
Agrn	3	0	1.58496250072116	4	1	2	2197.08050590952	11.1013720189424	FALSE	FALSE	none	0	TRUE	FALSE	0.0665017903939791
Agtpbp1	28	2	4.8073549220576	0	NA	NA	1671.99904508377	10.7073583081256	FALSE	FALSE	none	1	FALSE	FALSE	1.14996772102541
Agtrap	6	3	2.58496250072116	0	NA	NA	770.65730671855	9.58994565976473	FALSE	FALSE	none	0	FALSE	FALSE	1.83349259761615
Ahctf1	19	1	4.24792751344359	5	0	2.32192809488736	1686.80877750359	10.720080718641	FALSE	FALSE	none	0	TRUE	FALSE	0.290114312122517
Ahcy	2	0	1	0	NA	NA	245.860985204485	7.94169900678386	FALSE	FALSE	none	1	FALSE	FALSE	0.41149749036187
Ahcyl1	51	2	5.6724253419715	4	0	2	4105.16256878191	12.0032236400468	FALSE	FALSE	none	0	FALSE	FALSE	-0.00224926220633352
Ahcyl2	75	4	6.22881869049588	7	1	2.8073549220576	3907.06243526501	11.931868594785	FALSE	FALSE	none	0	FALSE	FALSE	2.17746122809637
Ahdc1	12	6	3.58496250072116	0	NA	NA	1440.1803247037	10.4920337472104	FALSE	FALSE	none	0	FALSE	FALSE	0.789271024852407
Ahi1	29	3	4.85798099512757	15	4	3.90689059560852	1832.75658091992	10.8397994705291	FALSE	FALSE	none	0	FALSE	FALSE	1.4026779833404
Ahnak	32	2	5	7	2	2.8073549220576	6232.17673357978	12.6055204309378	FALSE	FALSE	none	1	FALSE	FALSE	0.743783965191158
AI597479	44	5	5.4594316186373	2	4	1	775.797836788353	9.59953694288165	FALSE	FALSE	none	0	FALSE	FALSE	-0.0207186088620723
AI987944	4	2	2	0	NA	NA	61.3520596903018	5.93903987325157	FALSE	FALSE	none	0	FALSE	FALSE	1.58927539927939
Aida	5	1	2.32192809488736	0	NA	NA	996.887337766831	9.96128665886235	FALSE	FALSE	none	15	FALSE	FALSE	-0.298285334252539
Aig1	22	1	4.4594316186373	0	NA	NA	1681.60187207698	10.7156204651849	FALSE	FALSE	none	0	FALSE	FALSE	2.89607037678235
Ajuba	39	2	5.28540221886225	9	0	3.16992500144231	1336.10426564271	10.3838168805401	FALSE	FALSE	none	0	FALSE	FALSE	1.34317569353803
Ak1	19	7	4.24792751344359	0	NA	NA	1445.01896710138	10.4968727141102	FALSE	FALSE	none	0	FALSE	FALSE	1.87836241009381
Ak2	7	0	2.8073549220576	0	NA	NA	3605.21183143313	11.8158683150518	FALSE	FALSE	none	0	FALSE	FALSE	0.635436311770877
Ak3	12	0	3.58496250072116	6	1	2.58496250072116	1931.56013131978	10.9155508754116	FALSE	FALSE	none	0	TRUE	FALSE	0.107284505386353
Ak4	10	2	3.32192809488736	0	NA	NA	276.080627381156	8.10894584712593	FALSE	FALSE	none	0	FALSE	FALSE	0.22094930852144
Akap1	0	NA	NA	4	0	2	466.166903042583	8.86470276929227	FALSE	FALSE	none	0	FALSE	FALSE	-0.261469029988348
Akap10	4	0	2	0	NA	NA	698.416835960064	9.44794452661054	FALSE	FALSE	none	0	FALSE	FALSE	1.41765206556084
Akap11	42	1	5.39231742277876	0	NA	NA	2149.96760261686	11.0700992049902	FALSE	FALSE	none	0	TRUE	FALSE	-0.123111239029113
Akap13	28	3	4.8073549220576	6	2	2.58496250072116	1845.36790645961	10.8496927561843	FALSE	FALSE	none	0	FALSE	FALSE	1.32097488867599
Akap17b	13	0	3.70043971814109	0	NA	NA	320.942506319288	8.32617106569842	FALSE	FALSE	none	0	FALSE	FALSE	0.441090802882229
Akap5	2	1	1	0	NA	NA	23.688931288311	4.56614120862665	FALSE	FALSE	none	0	FALSE	FALSE	-0.0224120501667553
Akap6	10	4	3.32192809488736	0	NA	NA	224.239374800518	7.80889581690025	FALSE	FALSE	none	0	FALSE	FALSE	-0.946371092904019
Akap7	9	1	3.16992500144231	4	1	2	393.620711670885	8.62066232467628	FALSE	FALSE	none	0	FALSE	FALSE	0.625877698532814
Akap8	55	1	5.78135971352466	0	NA	NA	1922.89881282565	10.909067131544	FALSE	FALSE	none	0	FALSE	FALSE	0.158124353135941
Akap9	5	2	2.32192809488736	0	NA	NA	1268.07233896018	10.3084213330434	FALSE	FALSE	none	0	FALSE	FALSE	-0.137445826053642
Akip1	9	4	3.16992500144231	0	NA	NA	1181.67326182821	10.206615463406	FALSE	FALSE	none	0	FALSE	FALSE	1.70504449787327
Akirin1	24	2	4.58496250072116	16	1	4	5246.00191958946	12.3570026201685	FALSE	FALSE	none	0	FALSE	FALSE	1.72695046950965
Akirin2	6	3	2.58496250072116	0	NA	NA	672.461997209269	9.39330892883893	FALSE	FALSE	none	0	FALSE	FALSE	NA
Akt1s1	17	4	4.08746284125034	2	3	1	1935.98821509559	10.9188544552111	FALSE	FALSE	none	0	FALSE	FALSE	0.887967983717013
Akt3	64	3	6	7	2	2.8073549220576	2221.14564936921	11.1170882839104	FALSE	FALSE	none	2	FALSE	FALSE	0.344865482154398
Aktip	57	2	5.83289001416474	12	1	3.58496250072116	3724.5382460139	11.8628458615178	FALSE	FALSE	none	0	FALSE	FALSE	1.43262834531114
Aldh18a1	5	1	2.32192809488736	0	NA	NA	1372.91095822732	10.4230223454789	FALSE	FALSE	none	1	FALSE	TRUE	1.29069867586396
Aldh1a1	284	4	8.14974711950468	42	3	5.39231742277876	30819.4392057842	14.9115529901888	TRUE	TRUE	both	22	FALSE	TRUE	7.89934451893076
Aldh1a7	0	NA	NA	5	0	2.32192809488736	1660.00006191882	10.6969675800475	FALSE	FALSE	none	1	FALSE	FALSE	7.14059763003818
Aldh3a2	21	1	4.39231742277876	5	0	2.32192809488736	1176.42342275084	10.2001916985407	FALSE	FALSE	none	0	FALSE	FALSE	0.699650885173574
Aldh4a1	9	2	3.16992500144231	3	2	1.58496250072116	443.03183419696	8.79126655760241	FALSE	FALSE	none	1	FALSE	FALSE	0.688910173656984
Aldh6a1	51	2	5.6724253419715	6	0	2.58496250072116	2762.0171095943	11.4315065412061	FALSE	FALSE	none	0	FALSE	FALSE	1.89572145757239
Aldh7a1	2	0	1	0	NA	NA	4709.41621244857	12.2013325165585	FALSE	FALSE	none	2	FALSE	FALSE	2.02867198757004
Aldh9a1	5	0	2.32192809488736	0	NA	NA	1644.57973818853	10.6835032442494	FALSE	FALSE	none	0	FALSE	FALSE	0.800757963736345
Aldoc	39	2	5.28540221886225	7	2	2.8073549220576	43144.5651907706	15.396891217838	FALSE	FALSE	none	1	FALSE	FALSE	6.32496897743375
Alg10b	202	5	7.65821148275179	19	2	4.24792751344359	1279.1203042604	10.3209362441104	TRUE	TRUE	both	0	FALSE	FALSE	0.276121809049792
Alg11	22	2	4.4594316186373	0	NA	NA	441.085974149101	8.78491607546612	FALSE	FALSE	none	0	FALSE	FALSE	0.61892662604341
Alg14	9	2	3.16992500144231	0	NA	NA	494.268169107542	8.94915018961805	FALSE	FALSE	none	0	FALSE	FALSE	0.375483998560598
Alg2	80	1	6.32192809488736	8	0	3	1607.30743594402	10.6504301899605	FALSE	FALSE	none	0	FALSE	FALSE	0.300071672943205
Alg6	3	7	1.58496250072116	0	NA	NA	220.594088284838	7.78525031834487	FALSE	FALSE	none	0	FALSE	FALSE	0.316928269264916
Alkbh1	16	1	4	0	NA	NA	461.576093850994	8.85042469500651	FALSE	FALSE	none	0	FALSE	FALSE	0.686558813880607
Alkbh5	145	20	7.17990909001493	20	4	4.32192809488736	3372.10669161523	11.7194344677479	TRUE	TRUE	both	3	FALSE	FALSE	0.782506732838727
Alkbh8	13	19	3.70043971814109	0	NA	NA	215.603129208645	7.75223430692374	FALSE	FALSE	none	0	FALSE	FALSE	-0.269507547116394
Alyref	38	1	5.24792751344359	8	1	3	493.218799816314	8.94608398117171	FALSE	FALSE	none	0	FALSE	FALSE	0.343732367595585
Alyref2	6	1	2.58496250072116	0	NA	NA	208.97477409707	7.7071849910209	FALSE	FALSE	none	0	FALSE	FALSE	NA
Amd1	8	1	3	0	NA	NA	1249.75635860263	10.2874311519525	FALSE	FALSE	none	0	FALSE	FALSE	-0.285515472636166
Amd2	12	0	3.58496250072116	0	NA	NA	641.07534086589	9.32435010591102	FALSE	FALSE	none	0	FALSE	FALSE	NA
Amer1	4	0	2	0	NA	NA	866.303724197447	9.75872910915139	FALSE	FALSE	none	0	FALSE	FALSE	-0.894116773469135
Amfr	79	1	6.3037807481771	8	0	3	8425.16359391341	13.0404889844683	FALSE	FALSE	none	0	FALSE	FALSE	1.48893189139707
Amigo1	9	3	3.16992500144231	0	NA	NA	1047.72850911656	10.0330492140438	FALSE	FALSE	none	0	FALSE	FALSE	0.335401919101382
Ammecr1	12	2	3.58496250072116	0	NA	NA	165.34875520639	7.36936837431598	FALSE	FALSE	none	0	FALSE	FALSE	1.1462747696352
Ammecr1l	14	2	3.8073549220576	0	NA	NA	1234.53916235044	10.2697568873903	FALSE	FALSE	none	0	FALSE	FALSE	-0.479433994965237
Amotl1	13	0	3.70043971814109	0	NA	NA	1110.61380309028	10.1171415161259	FALSE	FALSE	none	0	TRUE	FALSE	-0.191446965504349
Amotl2	65	6	6.02236781302845	9	2	3.16992500144231	3304.83109748168	11.6903608253656	FALSE	FALSE	none	0	FALSE	FALSE	-0.053454953417445
Ampd2	4	0	2	0	NA	NA	960.372117803135	9.90744970861683	FALSE	FALSE	none	0	FALSE	FALSE	-0.128270245994586
Amph	98	5	6.61470984411521	11	4	3.4594316186373	8664.29209356428	13.0808661650545	TRUE	FALSE	ori only	1	FALSE	FALSE	4.33918543414828
Amz2	14	5	3.8073549220576	0	NA	NA	3336.67837996314	11.7041969175432	FALSE	FALSE	none	0	FALSE	FALSE	2.34834584698043
Anapc1	29	2	4.85798099512757	0	NA	NA	2922.12922465649	11.5128042641891	FALSE	FALSE	none	1	FALSE	FALSE	-0.185907935123946
Anapc11	3	1	1.58496250072116	0	NA	NA	1425.23304354163	10.4769821220258	FALSE	FALSE	none	0	FALSE	FALSE	0.800904017726476
Anapc16	7	0	2.8073549220576	5	1	2.32192809488736	2614.97850878674	11.352583374387	FALSE	FALSE	none	0	TRUE	FALSE	1.0283047359636
Anapc2	2	2	1	0	NA	NA	3130.48339353945	11.6121697327515	FALSE	FALSE	none	0	TRUE	FALSE	0.470413997074135
Angel1	7	0	2.8073549220576	0	NA	NA	291.610119425832	8.18789697457041	FALSE	FALSE	none	0	TRUE	FALSE	1.03134136115849
Angel2	41	5	5.35755200461808	11	0	3.4594316186373	1037.57122641932	10.0189946615793	FALSE	FALSE	none	0	FALSE	FALSE	0.576550476738451
Ank	66	2	6.04439411935845	17	2	4.08746284125034	3806.81161745337	11.8943674636271	FALSE	TRUE	A only	2	FALSE	FALSE	2.64561238196164
Ank2	476	19	8.89481776330794	36	4	5.16992500144231	21929.4030022151	14.4205789167106	TRUE	TRUE	both	3	FALSE	TRUE	4.04885216087114
Ank3	2	0	1	0	NA	NA	2368.60468717656	11.2098217219742	FALSE	FALSE	none	4	FALSE	FALSE	1.18705768435681
Ankfy1	20	3	4.32192809488736	0	NA	NA	1152.93786392919	10.1710990475939	FALSE	FALSE	none	0	TRUE	FALSE	-0.476775455400228
Ankib1	42	2	5.39231742277876	0	NA	NA	1729.11773921738	10.7558203930881	FALSE	FALSE	none	0	FALSE	FALSE	0.894931492870792
Ankle2	29	4	4.85798099512757	2	2	1	1228.35780209776	10.2625151418883	FALSE	FALSE	none	0	FALSE	FALSE	0.211133587971916
Ankra2	39	3	5.28540221886225	3	4	1.58496250072116	937.103197419802	9.87206412155217	FALSE	FALSE	none	0	FALSE	FALSE	1.01087606568295
Ankrd10	15	1	3.90689059560852	0	NA	NA	1383.83230091538	10.4344534058905	FALSE	FALSE	none	0	TRUE	FALSE	0.308577655294716
Ankrd11	6	0	2.58496250072116	0	NA	NA	3013.30536683641	11.5571311669862	FALSE	FALSE	none	0	TRUE	FALSE	0.730743915317759
Ankrd12	21	1	4.39231742277876	0	NA	NA	1213.72377739029	10.2452244110891	FALSE	FALSE	none	0	FALSE	FALSE	1.11824549784668
Ankrd13a	7	4	2.8073549220576	4	2	2	923.804749591305	9.85144415336177	FALSE	FALSE	none	1	FALSE	FALSE	-0.126994722685431
Ankrd13c	70	5	6.12928301694497	19	5	4.24792751344359	1118.30121329456	10.1270931136277	FALSE	TRUE	A only	0	TRUE	FALSE	1.78362257043914
Ankrd17	27	3	4.75488750216347	0	NA	NA	2839.76505184147	11.4715558578552	FALSE	FALSE	none	0	TRUE	FALSE	0.921973224384293
Ankrd28	49	2	5.61470984411521	0	NA	NA	1650.63070195578	10.6888016647237	FALSE	FALSE	none	0	TRUE	FALSE	1.75624519478466
Ankrd29	26	2	4.70043971814109	0	NA	NA	348.852094092673	8.44647168366641	FALSE	FALSE	none	0	FALSE	FALSE	2.70595680283943
Ankrd34c	26	2	4.70043971814109	0	NA	NA	136.128641467314	7.08882683160263	FALSE	FALSE	none	0	FALSE	FALSE	NA
Ankrd40	0	NA	NA	5	2	2.32192809488736	6619.11301702466	12.6924221887528	FALSE	FALSE	none	0	FALSE	FALSE	1.7889350152051
Ankrd44	33	2	5.04439411935845	9	0	3.16992500144231	1822.69828810103	10.8318600559764	FALSE	FALSE	none	0	FALSE	FALSE	0.777261160579271
Ankrd46	57	3	5.83289001416474	7	0	2.8073549220576	4872.46120225144	12.2504349825019	FALSE	FALSE	none	1	FALSE	FALSE	1.81267915191929
Ankrd50	30	2	4.90689059560852	0	NA	NA	1720.52974110247	10.7486371154003	FALSE	FALSE	none	0	FALSE	FALSE	0.0868266824622619
Ankrd52	37	5	5.20945336562895	3	1	1.58496250072116	1304.98136005071	10.3498134845956	FALSE	FALSE	none	0	FALSE	FALSE	1.05322783710839
Anks1	8	0	3	0	NA	NA	1333.39848517969	10.3808922779029	FALSE	FALSE	none	0	FALSE	FALSE	0.555960645637181
Anks1b	14	2	3.8073549220576	0	NA	NA	314.57908490533	8.29727894474188	FALSE	FALSE	none	0	FALSE	FALSE	0.359053042150581
Ano2	5	4	2.32192809488736	0	NA	NA	184.31448794139	7.52602566746984	FALSE	FALSE	none	0	FALSE	FALSE	NA
Ano4	2	1	1	0	NA	NA	338.875951209732	8.40461344742425	FALSE	FALSE	none	0	FALSE	FALSE	2.24974587145918
Anp32a	149	3	7.21916852046216	15	3	3.90689059560852	8233.10383568456	13.0072207060956	TRUE	FALSE	ori only	0	TRUE	FALSE	0.61027402310879
Anp32b	31	2	4.95419631038687	0	NA	NA	2317.90086052496	11.178603146482	FALSE	FALSE	none	0	FALSE	FALSE	0.285918096127337
Anp32e	244	5	7.93073733756289	33	5	5.04439411935845	5256.55908409426	12.3599030125588	TRUE	TRUE	both	0	FALSE	FALSE	-0.0193869457790263
Antxr1	34	3	5.08746284125034	14	0	3.8073549220576	3511.21833674238	11.7777559942222	FALSE	FALSE	none	0	TRUE	FALSE	1.5358034148633
Anxa1	234	2	7.8703647195834	26	1	4.70043971814109	29798.0094877092	14.8629283411723	TRUE	TRUE	both	1	FALSE	FALSE	5.78917282542092
Anxa2	11	4	3.4594316186373	3	3	1.58496250072116	4824.1277743673	12.2360524043803	FALSE	FALSE	none	2	FALSE	FALSE	-0.294175005388842
Anxa3	34	5	5.08746284125034	0	NA	NA	4218.26292893784	12.0424333073548	FALSE	FALSE	none	1	FALSE	FALSE	3.0595949602265
Anxa4	21	1	4.39231742277876	11	2	3.4594316186373	1300.97332566809	10.345375666917	FALSE	FALSE	none	2	FALSE	FALSE	2.41865078505158
Anxa5	7	0	2.8073549220576	0	NA	NA	5943.8430314064	12.5371803014804	FALSE	FALSE	none	1	FALSE	FALSE	0.518574203870231
Anxa6	2	1	1	0	NA	NA	2599.92473588933	11.3442541445578	FALSE	FALSE	none	1	FALSE	FALSE	0.032341638783091
Anxa7	35	2	5.12928301694497	0	NA	NA	1790.19300854524	10.8058994238052	FALSE	FALSE	none	1	FALSE	FALSE	0.297384680164364
Ap1ar	21	1	4.39231742277876	0	NA	NA	735.875239447183	9.52331738175281	FALSE	FALSE	none	0	FALSE	FALSE	0.468715633082425
Ap1g1	47	4	5.55458885167764	0	NA	NA	1558.18030539218	10.6056464696947	FALSE	FALSE	none	0	FALSE	FALSE	0.688331412493633
Ap1m1	3	5	1.58496250072116	0	NA	NA	1215.97411800142	10.2478968060189	FALSE	FALSE	none	0	TRUE	FALSE	0.448911661952322
Ap1s1	7	0	2.8073549220576	0	NA	NA	768.439502039621	9.58578787318714	FALSE	FALSE	none	0	FALSE	FALSE	0.318309203696111
Ap1s2	12	3	3.58496250072116	8	3	3	386.977945389556	8.59610753654806	FALSE	FALSE	none	0	FALSE	TRUE	0.972311075732006
Ap1s3	5	1	2.32192809488736	0	NA	NA	310.610130478493	8.27896107343666	FALSE	FALSE	none	0	FALSE	FALSE	1.16794334214495
Ap2a1	37	1	5.20945336562895	0	NA	NA	8767.72798002334	13.0979873238411	FALSE	FALSE	none	0	FALSE	FALSE	1.76739632003336
Ap2a2	30	3	4.90689059560852	14	3	3.8073549220576	2237.25252721708	11.1275123927363	FALSE	FALSE	none	0	FALSE	FALSE	0.233801449031494
Ap2b1	13	1	3.70043971814109	0	NA	NA	2806.63952975714	11.4546280681326	FALSE	FALSE	none	0	FALSE	FALSE	-0.44243329408313
Ap2s1	37	9	5.20945336562895	0	NA	NA	1883.77388929351	10.879410092303	FALSE	FALSE	none	0	FALSE	FALSE	0.346400379391806
Ap3b1	6	5	2.58496250072116	0	NA	NA	2330.93991764342	11.1866961026703	FALSE	FALSE	none	0	FALSE	FALSE	1.2073166719943
Ap3d1	5	0	2.32192809488736	2	0	1	3102.12842836883	11.5990426999643	FALSE	FALSE	none	0	FALSE	FALSE	0.279970499827222
Ap3m1	3	2	1.58496250072116	2	0	1	630.120375547301	9.299483651111	FALSE	FALSE	none	0	FALSE	FALSE	1.16322067190101
Ap3s1	23	4	4.52356195605701	0	NA	NA	917.458317076568	9.84149880319327	FALSE	FALSE	none	0	FALSE	FALSE	0.274999746247857
Ap3s2	19	2	4.24792751344359	0	NA	NA	1500.01714655349	10.5507632767874	FALSE	FALSE	none	0	TRUE	FALSE	1.27048375310308
Ap4e1	5	0	2.32192809488736	3	1	1.58496250072116	322.46683542152	8.33300698183546	FALSE	FALSE	none	0	FALSE	FALSE	0.813870657903235
Ap5m1	17	5	4.08746284125034	0	NA	NA	419.14348660946	8.71130040024621	FALSE	FALSE	none	0	FALSE	FALSE	0.573173989831025
Apaf1	3	1	1.58496250072116	0	NA	NA	260.742222506411	8.02648041004124	FALSE	FALSE	none	6	FALSE	FALSE	-0.560963637144854
Apba1	118	5	6.88264304936184	14	4	3.8073549220576	2555.50949837262	11.3193952382501	TRUE	FALSE	ori only	0	FALSE	FALSE	3.14682102156565
Apbb2	21	3	4.39231742277876	0	NA	NA	762.349236374635	9.57430824544852	FALSE	FALSE	none	1	FALSE	FALSE	-0.294429684999268
Apc	62	3	5.95419631038687	13	3	3.70043971814109	2731.30178153405	11.4153730109474	FALSE	FALSE	none	53	FALSE	FALSE	0.0475980543626522
Apex1	0	NA	NA	8	2	3	1232.18647869921	10.2670048942143	FALSE	FALSE	none	1	FALSE	FALSE	0.296232992078112
Apex2	10	1	3.32192809488736	2	1	1	67.9451703108555	6.08629909965171	FALSE	FALSE	none	0	FALSE	FALSE	0.362244142386572
Aph1a	11	1	3.4594316186373	0	NA	NA	913.395992494122	9.83509664971046	FALSE	FALSE	none	0	TRUE	FALSE	1.28365400491263
Aph1b	6	0	2.58496250072116	0	NA	NA	535.404803580179	9.06448627247813	FALSE	FALSE	none	0	FALSE	FALSE	0.0215512364999721
Api5	27	3	4.75488750216347	0	NA	NA	1974.61837628097	10.9473581430931	FALSE	FALSE	none	0	FALSE	FALSE	-0.195240567139296
Apip	4	1	2	0	NA	NA	1041.32280280295	10.0242016480283	FALSE	FALSE	none	0	FALSE	FALSE	0.537548993846715
Apln	2	0	1	0	NA	NA	12.4721970754808	3.64064372450559	FALSE	FALSE	none	0	FALSE	FALSE	0.23204663608861
Aplp1	0	NA	NA	2	1	1	1525.97498194423	10.5755155943307	FALSE	FALSE	none	0	FALSE	FALSE	0.518806012184218
Aplp2	595	2	9.21674585819531	62	1	5.95419631038687	20541.0304659293	14.3262209375831	TRUE	TRUE	both	1	TRUE	FALSE	0.830017268219031
Apobec3	5	5	2.32192809488736	0	NA	NA	182.702747110441	7.51335451620216	FALSE	FALSE	none	1	FALSE	FALSE	-0.133364123798954
Apoe	6	2	2.58496250072116	0	NA	NA	35591.3637270876	15.1192395920997	FALSE	FALSE	none	15	FALSE	TRUE	1.76936847186862
App	214	3	7.74146698640115	24	1	4.58496250072116	41609.2711131269	15.3446173958656	TRUE	TRUE	both	129	FALSE	TRUE	1.27239557692103
Appbp2	129	2	7.01122725542325	15	1	3.90689059560852	2046.25837671642	10.998772607298	TRUE	FALSE	ori only	0	FALSE	FALSE	0.349744950943941
Appl1	91	2	6.5077946401987	12	1	3.58496250072116	1542.88017441702	10.5914103060736	FALSE	FALSE	none	0	FALSE	FALSE	0.349368440933584
Appl2	7	1	2.8073549220576	0	NA	NA	3828.32072928403	11.9024959857411	FALSE	FALSE	none	0	FALSE	FALSE	2.46048771406193
Aptx	0	NA	NA	6	0	2.58496250072116	848.126245398281	9.72813521877767	FALSE	FALSE	none	0	TRUE	FALSE	0.58304747554425
Aqp1	19	7	4.24792751344359	0	NA	NA	9739.04105919152	13.2495640110501	FALSE	FALSE	none	67	FALSE	FALSE	3.78088861678818
Aqp4	28	3	4.8073549220576	0	NA	NA	3277.14102804829	11.6782220436239	FALSE	FALSE	none	28	FALSE	FALSE	1.56510390286609
Aqr	3	0	1.58496250072116	0	NA	NA	1126.12439966039	10.1371504911743	FALSE	FALSE	none	0	FALSE	FALSE	0.0711112459142101
Araf	73	6	6.18982455888002	0	NA	NA	2801.63932144919	11.4520555221404	FALSE	FALSE	none	1	FALSE	FALSE	0.55116065398184
Arap2	7	1	2.8073549220576	0	NA	NA	415.914891658281	8.7001445307747	FALSE	FALSE	none	0	FALSE	FALSE	2.11572796860726
Arcn1	58	2	5.85798099512757	0	NA	NA	3686.90986746651	11.8481964324883	FALSE	FALSE	none	0	FALSE	FALSE	-0.275632508252801
Arel1	7	1	2.8073549220576	0	NA	NA	1922.22880276836	10.9085643548908	FALSE	FALSE	none	0	FALSE	FALSE	0.99872804302171
Arf1	47	1	5.55458885167764	6	1	2.58496250072116	7363.97624425937	12.8462692573107	FALSE	FALSE	none	0	TRUE	FALSE	0.0840666791348368
Arf2	33	2	5.04439411935845	0	NA	NA	1957.93961530309	10.9351205562196	FALSE	FALSE	none	0	FALSE	FALSE	0.541120037801091
Arf3	108	1	6.75488750216347	14	0	3.8073549220576	3401.56531438491	11.7319830756195	TRUE	FALSE	ori only	0	TRUE	FALSE	1.50906782939033
Arf4	60	4	5.90689059560852	3	0	1.58496250072116	4797.63422184043	12.2281074534537	FALSE	FALSE	none	0	FALSE	FALSE	0.388632003272037
Arf6	6	1	2.58496250072116	6	3	2.58496250072116	1573.30974184518	10.6195870107453	FALSE	FALSE	none	0	FALSE	FALSE	-0.265836550079525
Arfgap1	2	3	1	0	NA	NA	1553.41757332814	10.6012299765849	FALSE	FALSE	none	0	FALSE	FALSE	0.41986236378717
Arfgap2	17	4	4.08746284125034	0	NA	NA	2737.20280726702	11.4184866167704	FALSE	FALSE	none	0	FALSE	FALSE	0.321160584357877
Arfgap3	2	1	1	0	NA	NA	683.290711152513	9.41635570431552	FALSE	FALSE	none	0	FALSE	FALSE	0.0814743349595794
Arfgef1	11	2	3.4594316186373	0	NA	NA	2584.28626363052	11.3355501721264	FALSE	FALSE	none	0	FALSE	FALSE	0.293728731342783
Arfgef2	26	3	4.70043971814109	17	2	4.08746284125034	1371.91567245856	10.4219760907612	FALSE	TRUE	A only	0	FALSE	FALSE	0.646659681586773
Arfgef3	124	3	6.95419631038687	15	0	3.90689059560852	451.218919866344	8.81768375180461	TRUE	FALSE	ori only	0	FALSE	FALSE	NA
Arfip1	37	1	5.20945336562895	11	3	3.4594316186373	1038.02434859584	10.019624569578	FALSE	FALSE	none	0	FALSE	FALSE	0.0370473278828081
Arfrp1	13	2	3.70043971814109	0	NA	NA	1752.59424542201	10.7752763116353	FALSE	FALSE	none	0	FALSE	FALSE	1.1349487089221
Arglu1	10	3	3.32192809488736	0	NA	NA	3259.33415200915	11.6703615516615	FALSE	FALSE	none	0	TRUE	FALSE	1.40528086425554
Arhgap1	7	3	2.8073549220576	0	NA	NA	2263.77679276098	11.1445160008479	FALSE	FALSE	none	0	FALSE	FALSE	0.742956099264078
Arhgap12	48	2	5.58496250072116	2	2	1	2218.47511078048	11.1153526522196	FALSE	FALSE	none	0	TRUE	FALSE	1.47713038784609
Arhgap21	6	1	2.58496250072116	0	NA	NA	1195.96513276972	10.2239596144042	FALSE	FALSE	none	0	TRUE	FALSE	-0.976225862392868
Arhgap23	38	4	5.24792751344359	0	NA	NA	3756.3642874336	11.8751212651695	FALSE	FALSE	none	0	FALSE	FALSE	1.84505370557192
Arhgap24	73	4	6.18982455888002	4	3	2	3902.4076031693	11.9301487587544	FALSE	FALSE	none	0	FALSE	FALSE	3.47199823746622
Arhgap26	14	7	3.8073549220576	0	NA	NA	730.742807159134	9.51321991315341	FALSE	FALSE	none	0	FALSE	FALSE	1.6419060212968
Arhgap27	2	0	1	0	NA	NA	228.327866050326	7.83496313238287	FALSE	FALSE	none	0	FALSE	FALSE	0.917903734320305
Arhgap28	8	1	3	3	0	1.58496250072116	501.552338387384	8.97025644772492	FALSE	FALSE	none	0	FALSE	FALSE	-0.926870906582107
Arhgap29	12	3	3.58496250072116	0	NA	NA	766.639112049474	9.58240379255758	FALSE	FALSE	none	0	FALSE	FALSE	-0.834051229673192
Arhgap31	34	2	5.08746284125034	0	NA	NA	4142.01193570134	12.0161159955243	FALSE	FALSE	none	0	FALSE	FALSE	2.15886486210287
Arhgap32	22	4	4.4594316186373	6	2	2.58496250072116	740.590464331063	9.53253216360124	FALSE	FALSE	none	0	FALSE	FALSE	0.233613927893317
Arhgap35	15	1	3.90689059560852	5	0	2.32192809488736	3251.47715073817	11.6668795701556	FALSE	FALSE	none	0	FALSE	FALSE	0.548788122092052
Arhgap39	7	0	2.8073549220576	0	NA	NA	643.8017549329	9.33047269922396	FALSE	FALSE	none	0	FALSE	FALSE	1.01600847479784
Arhgap42	9	2	3.16992500144231	0	NA	NA	754.590624899076	9.55955036586281	FALSE	FALSE	none	0	FALSE	FALSE	-0.426003979158555
Arhgap5	58	4	5.85798099512757	4	2	2	2215.58557797046	11.1134723372946	FALSE	FALSE	none	0	FALSE	FALSE	-0.321654352601246
Arhgdia	136	2	7.08746284125034	29	1	4.85798099512757	9464.65856947993	13.2083347473789	TRUE	TRUE	both	1	TRUE	FALSE	0.993962156317912
Arhgef10	9	1	3.16992500144231	0	NA	NA	1534.34580999818	10.5834079579492	FALSE	FALSE	none	0	FALSE	FALSE	1.14111662916092
Arhgef10l	6	0	2.58496250072116	4	0	2	2032.42527773221	10.988986597146	FALSE	FALSE	none	0	FALSE	FALSE	0.158348490372576
Arhgef11	9	1	3.16992500144231	0	NA	NA	2149.19309456151	11.0695793923936	FALSE	FALSE	none	1	FALSE	FALSE	0.579471885157206
Arhgef12	186	2	7.53915881110803	20	2	4.32192809488736	7269.57091641823	12.8276544968091	TRUE	TRUE	both	1	FALSE	FALSE	1.23159753586534
Arhgef17	26	1	4.70043971814109	0	NA	NA	4625.58596904352	12.1754204224175	FALSE	FALSE	none	0	FALSE	FALSE	1.5692023466944
Arhgef18	18	6	4.16992500144231	6	8	2.58496250072116	1388.97013279413	10.4397998618554	FALSE	FALSE	none	0	FALSE	FALSE	0.451302923781913
Arhgef2	2	2	1	0	NA	NA	2872.39663780982	11.4880392635902	FALSE	FALSE	none	0	FALSE	FALSE	0.589068017617933
Arhgef37	2	0	1	0	NA	NA	631.683067198819	9.30305708984534	FALSE	FALSE	none	0	FALSE	FALSE	NA
Arhgef4	13	3	3.70043971814109	0	NA	NA	1954.58499332913	10.9326466049191	FALSE	FALSE	none	0	FALSE	FALSE	3.32935097186074
Arhgef6	4	0	2	0	NA	NA	244.838210757233	7.93568492006052	FALSE	FALSE	none	0	FALSE	FALSE	0.172749345423712
Arhgef7	5	2	2.32192809488736	8	2	3	840.982068716239	9.71593122967257	FALSE	FALSE	none	0	TRUE	FALSE	0.250534867937422
Arhgef9	35	1	5.12928301694497	0	NA	NA	2282.74990909886	11.1565570957506	FALSE	FALSE	none	0	FALSE	FALSE	1.01068471768857
Arid1a	68	2	6.08746284125034	0	NA	NA	3459.26267508298	11.7562488519003	FALSE	FALSE	none	1	FALSE	FALSE	0.0670344304143476
Arid1b	45	6	5.49185309632967	0	NA	NA	2437.6780051464	11.2512918564537	FALSE	FALSE	none	1	FALSE	TRUE	0.662650518689434
Arid2	69	12	6.10852445677817	14	2	3.8073549220576	2028.14866695975	10.9859476930312	FALSE	FALSE	none	0	FALSE	FALSE	-0.118410706073183
Arid3a	8	1	3	5	3	2.32192809488736	543.595207248272	9.08638892603155	FALSE	FALSE	none	0	FALSE	FALSE	1.5221851289134
Arid3b	37	1	5.20945336562895	0	NA	NA	1933.30409494629	10.916852865701	FALSE	FALSE	none	0	FALSE	FALSE	2.1442917687398
Arid4b	13	4	3.70043971814109	5	4	2.32192809488736	1357.53747124535	10.406776305037	FALSE	FALSE	none	0	FALSE	FALSE	0.0490307985705658
Arid5a	2	1	1	0	NA	NA	444.281702112963	8.79533091447963	FALSE	FALSE	none	0	FALSE	FALSE	NA
Arid5b	53	2	5.7279204545632	0	NA	NA	378.02116680312	8.56232320831348	FALSE	FALSE	none	0	TRUE	FALSE	-0.0517614740515734
Arih1	86	2	6.4262647547021	27	1	4.75488750216347	2919.2224026653	11.5113684122544	FALSE	TRUE	A only	0	TRUE	FALSE	-0.119849608993409
Arih2	17	1	4.08746284125034	0	NA	NA	1516.037111485	10.5660893547279	FALSE	FALSE	none	0	TRUE	FALSE	0.675579270857994
Arl1	8	4	3	0	NA	NA	2643.40642611844	11.3681825423572	FALSE	FALSE	none	1	FALSE	FALSE	0.129755972805847
Arl10	4	0	2	0	NA	NA	473.892708198248	8.88841665212283	FALSE	FALSE	none	0	FALSE	FALSE	0.89784788234071
Arl14ep	19	1	4.24792751344359	0	NA	NA	387.491154961291	8.59801956896387	FALSE	FALSE	none	1	FALSE	FALSE	-0.285609907882367
Arl15	53	3	5.7279204545632	3	2	1.58496250072116	1282.79807839132	10.3250783824244	FALSE	FALSE	none	0	FALSE	FALSE	1.12882787142473
Arl2bp	250	5	7.96578428466209	22	6	4.4594316186373	6534.08420661547	12.6737693319823	TRUE	TRUE	both	0	FALSE	FALSE	1.03419130022893
Arl4a	122	3	6.93073733756289	0	NA	NA	2912.93095128536	11.5082557886056	TRUE	FALSE	ori only	0	FALSE	FALSE	1.8138002807876
Arl5a	155	3	7.27612440527424	36	3	5.16992500144231	3239.20300783913	11.6614231724386	TRUE	TRUE	both	0	FALSE	FALSE	0.105783894543235
Arl5b	112	16	6.8073549220576	2	3	1	510.752067080596	8.99647932752107	TRUE	FALSE	ori only	0	FALSE	FALSE	-0.556120872602187
Arl6ip1	366	2	8.51569983828404	39	1	5.28540221886225	5018.84598234011	12.2931399582105	TRUE	TRUE	both	0	TRUE	FALSE	0.32230264426663
Arl6ip5	31	6	4.95419631038687	0	NA	NA	1511.21903666492	10.5614970650909	FALSE	FALSE	none	0	FALSE	FALSE	-0.0954050294130208
Arl6ip6	27	14	4.75488750216347	3	4	1.58496250072116	451.702864926361	8.81923025387547	FALSE	FALSE	none	0	FALSE	FALSE	0.433219312925612
Arl8a	53	6	5.7279204545632	5	3	2.32192809488736	1978.80406568332	10.9504130534592	FALSE	FALSE	none	0	FALSE	FALSE	1.21846426802325
Arl8b	24	5	4.58496250072116	0	NA	NA	1431.01801141392	10.482826115227	FALSE	FALSE	none	0	FALSE	FALSE	0.572826730958321
Armc1	23	1	4.52356195605701	0	NA	NA	1708.72778762858	10.7387068684999	FALSE	FALSE	none	0	FALSE	FALSE	0.695295988974912
Armc2	4	0	2	0	NA	NA	81.890932302779	6.35563180748551	FALSE	FALSE	none	0	FALSE	FALSE	0.137092824574935
Armc8	13	3	3.70043971814109	5	0	2.32192809488736	1344.90092893336	10.3932841863653	FALSE	FALSE	none	0	FALSE	FALSE	0.0223051466351741
Armcx1	14	3	3.8073549220576	7	2	2.8073549220576	1331.95660468199	10.3793313646464	FALSE	FALSE	none	0	FALSE	FALSE	0.869512016792612
Armcx2	81	2	6.33985000288462	6	0	2.58496250072116	3642.33994337243	11.8306498614882	FALSE	FALSE	none	0	FALSE	FALSE	1.09079553544548
Armcx3	5	0	2.32192809488736	0	NA	NA	985.695446599392	9.9449981512342	FALSE	FALSE	none	0	FALSE	FALSE	-0.354342755540124
Armh3	4	1	2	0	NA	NA	703.873331400016	9.4591720155076	FALSE	FALSE	none	0	FALSE	FALSE	NA
Arnt	15	2	3.90689059560852	0	NA	NA	1284.56773075159	10.3270672451564	FALSE	FALSE	none	2	FALSE	FALSE	0.446291773646635
Arnt2	0	NA	NA	3	1	1.58496250072116	428.591022233564	8.74345781973606	FALSE	FALSE	none	0	FALSE	FALSE	-1.24274687139279
Arntl	3	3	1.58496250072116	0	NA	NA	587.903763980125	9.19943620437455	FALSE	FALSE	none	4	FALSE	FALSE	1.57012202776154
Arpc1a	20	4	4.32192809488736	0	NA	NA	2350.55683416104	11.1987868485679	FALSE	FALSE	none	0	FALSE	FALSE	0.0766593649132713
Arpc2	3	2	1.58496250072116	0	NA	NA	6676.58464209338	12.7048945759891	FALSE	FALSE	none	0	FALSE	FALSE	0.43505035198918
Arpc4	11	2	3.4594316186373	0	NA	NA	715.624159311474	9.48305828304843	FALSE	FALSE	none	0	FALSE	FALSE	0.275413139719999
Arpc5	60	5	5.90689059560852	0	NA	NA	3065.39683622285	11.5818581372376	FALSE	FALSE	none	0	FALSE	FALSE	0.044387805354905
Arpc5l	7	1	2.8073549220576	0	NA	NA	2235.28487242193	11.1262429898249	FALSE	FALSE	none	0	FALSE	FALSE	0.607274433321705
Arpin	2	0	1	0	NA	NA	618.633054796034	9.27294011133035	FALSE	FALSE	none	0	FALSE	FALSE	NA
Arpp19	52	3	5.70043971814109	14	2	3.8073549220576	3976.00717275333	11.9571046441997	FALSE	FALSE	none	0	TRUE	FALSE	0.050013216055077
Arrb1	11	3	3.4594316186373	0	NA	NA	2361.68143842851	11.2055986608306	FALSE	FALSE	none	1	FALSE	FALSE	-0.15395386539497
Arrdc1	2	0	1	0	NA	NA	255.367571325074	7.99643152116256	FALSE	FALSE	none	0	FALSE	FALSE	0.354764681624531
Arrdc3	58	5	5.85798099512757	9	3	3.16992500144231	1716.2172825806	10.7450165022181	FALSE	FALSE	none	1	FALSE	FALSE	0.0332542284586176
Arrdc4	5	0	2.32192809488736	0	NA	NA	1483.18256941257	10.534480479066	FALSE	FALSE	none	0	FALSE	FALSE	1.72379989106978
Arsb	6	2	2.58496250072116	0	NA	NA	1452.76376813452	10.5045844121004	FALSE	FALSE	none	1	FALSE	FALSE	0.46614183208175
Arsk	4	1	2	0	NA	NA	383.814198485997	8.58426427209084	FALSE	FALSE	none	0	FALSE	FALSE	1.44605781945533
Arxes2	30	4	4.90689059560852	10	4	3.32192809488736	299.444550779417	8.22614506850932	FALSE	FALSE	none	0	FALSE	FALSE	NA
Asah1	109	2	6.76818432477693	4	2	2	1831.48544674195	10.8387985218829	TRUE	FALSE	ori only	0	FALSE	FALSE	0.750719265719058
Asap1	29	4	4.85798099512757	3	2	1.58496250072116	3492.7591234527	11.770151436017	FALSE	FALSE	none	1	FALSE	FALSE	1.20175047101768
Asap2	25	4	4.64385618977472	0	NA	NA	835.698279914053	9.70683835619484	FALSE	FALSE	none	0	FALSE	FALSE	0.840626386656322
Asb1	63	4	5.97727992349992	0	NA	NA	1032.8041257423	10.0123509535647	FALSE	FALSE	none	0	FALSE	FALSE	1.89534834006437
Asb13	10	2	3.32192809488736	0	NA	NA	586.485134388945	9.19595073056875	FALSE	FALSE	none	0	FALSE	FALSE	1.55728315854
Asb3	0	NA	NA	5	1	2.32192809488736	396.398229343854	8.63080670799401	FALSE	FALSE	none	0	FALSE	FALSE	0.177934708227645
Asb7	33	2	5.04439411935845	0	NA	NA	737.148172188204	9.52581083052693	FALSE	FALSE	none	0	FALSE	FALSE	0.431272296309056
Asb8	11	0	3.4594316186373	4	0	2	854.540227735637	9.73900459857333	FALSE	FALSE	none	0	FALSE	FALSE	0.77474340915199
Ascc1	6	1	2.58496250072116	0	NA	NA	2178.86098362161	11.0893584367664	FALSE	FALSE	none	0	FALSE	FALSE	1.35297333862479
Ascc2	12	4	3.58496250072116	0	NA	NA	2529.8620373598	11.3048429962837	FALSE	FALSE	none	0	FALSE	FALSE	1.79417620265031
Ascc3	6	3	2.58496250072116	0	NA	NA	1205.75512545379	10.2357212274188	FALSE	FALSE	none	0	FALSE	FALSE	0.44252652231145
Ascl1	8	1	3	0	NA	NA	228.134893682768	7.83374331635909	FALSE	FALSE	none	1	FALSE	FALSE	0.0527514583311728
Asf1a	15	3	3.90689059560852	3	1	1.58496250072116	694.23516839219	9.4392806404784	FALSE	FALSE	none	0	FALSE	FALSE	-0.182862496201067
Ash1l	29	3	4.85798099512757	7	1	2.8073549220576	2564.39203180351	11.3244011156924	FALSE	FALSE	none	2	FALSE	FALSE	1.94909967467372
Ash2l	16	0	4	5	0	2.32192809488736	2126.49079103001	11.0542588919116	FALSE	FALSE	none	1	FALSE	FALSE	-0.107811991816135
Asic1	4	2	2	0	NA	NA	55.016094327265	5.78178181915274	FALSE	FALSE	none	0	FALSE	FALSE	-0.799231237194878
Asic2	14	1	3.8073549220576	0	NA	NA	401.105157433094	8.6478367063019	FALSE	FALSE	none	0	FALSE	TRUE	0.71965441218498
Asph	57	1	5.83289001416474	13	1	3.70043971814109	4889.66969090684	12.2555212955685	FALSE	FALSE	none	9	TRUE	FALSE	1.73465956255212
Asrgl1	10	0	3.32192809488736	0	NA	NA	1664.03400036985	10.7004691963045	FALSE	FALSE	none	0	FALSE	FALSE	1.47014099230321
Ass1	16	5	4	0	NA	NA	911.181744489734	9.83159503274046	FALSE	FALSE	none	0	TRUE	FALSE	5.48969539822686
Asxl1	14	3	3.8073549220576	0	NA	NA	1547.06087726195	10.5953142530042	FALSE	FALSE	none	3	TRUE	FALSE	0.234274454259127
Asxl2	12	2	3.58496250072116	0	NA	NA	588.489785275858	9.20087356364548	FALSE	FALSE	none	0	FALSE	FALSE	0.496709364240396
Atad1	83	2	6.37503943134692	4	0	2	2361.07010586793	11.2052251639611	FALSE	FALSE	none	0	TRUE	FALSE	0.193845095055839
Atad2	7	3	2.8073549220576	0	NA	NA	146.941706558314	7.19910012484537	FALSE	FALSE	none	0	FALSE	FALSE	0.22686988307752
Atad2b	58	3	5.85798099512757	0	NA	NA	429.457888981021	8.74637286284563	FALSE	FALSE	none	0	FALSE	FALSE	-0.606905704872208
Atat1	3	0	1.58496250072116	0	NA	NA	1497.10941816017	10.5479639511274	FALSE	FALSE	none	0	FALSE	FALSE	0.713604867992611
Ate1	76	2	6.24792751344359	4	1	2	1749.31205303337	10.7725719536854	FALSE	FALSE	none	1	TRUE	FALSE	1.22844889333322
Atf1	48	20	5.58496250072116	9	1	3.16992500144231	687.68563233928	9.42560539378072	FALSE	FALSE	none	3	FALSE	FALSE	NA
Atf2	154	2	7.2667865406949	6	0	2.58496250072116	1429.74436841944	10.4815415076229	TRUE	FALSE	ori only	0	FALSE	FALSE	0.968672868045709
Atf4	12	6	3.58496250072116	0	NA	NA	5423.49620900281	12.4050074567703	FALSE	FALSE	none	21	TRUE	FALSE	0.741342186324448
Atf6	9	2	3.16992500144231	0	NA	NA	1572.43327944274	10.6187830874842	FALSE	FALSE	none	20	FALSE	FALSE	1.6493123042375
Atf7	119	4	6.89481776330794	0	NA	NA	852.959327146762	9.73633313891188	TRUE	FALSE	ori only	0	FALSE	FALSE	1.28478941134752
Atf7ip	56	3	5.8073549220576	28	5	4.8073549220576	1584.4938921918	10.6298063831821	FALSE	TRUE	A only	0	FALSE	FALSE	0.399269166079818
Atg10	4	4	2	0	NA	NA	868.170750920585	9.7618350081123	FALSE	FALSE	none	0	FALSE	FALSE	2.84484485521014
Atg101	3	3	1.58496250072116	0	NA	NA	541.662158208857	9.08124949403871	FALSE	FALSE	none	0	FALSE	FALSE	0.505681146244689
Atg12	101	2	6.65821148275179	13	1	3.70043971814109	1901.95309413177	10.8932659516293	TRUE	FALSE	ori only	1	FALSE	FALSE	1.12163736083081
Atg13	11	0	3.4594316186373	0	NA	NA	2232.53335739563	11.1244660161966	FALSE	FALSE	none	0	FALSE	FALSE	1.59561572121005
Atg14	3	1	1.58496250072116	0	NA	NA	456.785927345959	8.8353743946328	FALSE	FALSE	none	0	FALSE	FALSE	0.341838342494371
Atg2b	13	0	3.70043971814109	0	NA	NA	1282.84053273781	10.3251261277888	FALSE	FALSE	none	0	FALSE	FALSE	0.894208751105509
Atg3	8	2	3	9	1	3.16992500144231	5698.76346952963	12.476433198693	FALSE	FALSE	none	2	FALSE	FALSE	2.6174139088102
Atg4c	4	2	2	0	NA	NA	576.77986908064	9.17187700191873	FALSE	FALSE	none	0	FALSE	FALSE	1.92302692759885
Atg5	9	4	3.16992500144231	0	NA	NA	499.863998836018	8.96539181487366	FALSE	FALSE	none	7	FALSE	FALSE	-0.0663089981423744
Atg9a	14	0	3.8073549220576	0	NA	NA	2040.91695547333	10.9950017652374	FALSE	FALSE	none	1	FALSE	FALSE	2.49234823526118
Atic	14	2	3.8073549220576	0	NA	NA	1515.4581215264	10.5655382696111	FALSE	FALSE	none	0	FALSE	FALSE	0.646737653885685
Atl1	4	1	2	0	NA	NA	241.940957937948	7.9185112121395	FALSE	FALSE	none	0	FALSE	FALSE	-1.13159901695237
Atl2	31	2	4.95419631038687	0	NA	NA	1209.48945027476	10.2401824701828	FALSE	FALSE	none	1	FALSE	FALSE	0.583057838596431
Atl3	74	6	6.20945336562895	4	1	2	1540.51733428974	10.5891992006993	FALSE	FALSE	none	0	FALSE	FALSE	-0.278102447254242
Atmin	69	5	6.10852445677817	4	5	2	1958.47968248034	10.9355184463248	FALSE	FALSE	none	0	FALSE	FALSE	1.11995201639362
Atn1	14	1	3.8073549220576	0	NA	NA	4090.4397920065	11.9980402504786	FALSE	FALSE	none	0	TRUE	FALSE	1.95248119100931
Atosa	5	3	2.32192809488736	0	NA	NA	1183.92347424297	10.2093601165595	FALSE	FALSE	none	0	FALSE	FALSE	NA
Atosb	5	1	2.32192809488736	0	NA	NA	1677.73998991848	10.7123034340985	FALSE	FALSE	none	0	FALSE	FALSE	NA
Atp11a	47	4	5.55458885167764	0	NA	NA	2654.0582335189	11.373984310339	FALSE	FALSE	none	0	TRUE	FALSE	1.3682699187586
Atp11b	2	3	1	0	NA	NA	1663.40662635117	10.6999251689286	FALSE	FALSE	none	0	FALSE	FALSE	0.417446447837547
Atp13a3	93	2	6.53915881110803	3	0	1.58496250072116	1985.70531044624	10.9554358195609	FALSE	FALSE	none	0	TRUE	FALSE	0.932971174852196
Atp1a1	14	1	3.8073549220576	0	NA	NA	11541.1619606462	13.4945008609394	FALSE	FALSE	none	4	TRUE	FALSE	1.75869446241374
Atp1b1	135	2	7.07681559705083	17	2	4.08746284125034	5359.00032775835	12.387748188947	TRUE	TRUE	both	2	TRUE	FALSE	1.32089688195685
Atp1b3	812	3	9.66533591718518	107	4	6.74146698640115	24309.3509601785	14.5692237546507	TRUE	TRUE	both	0	TRUE	FALSE	2.29150076200853
Atp2a2	79	3	6.3037807481771	3	1	1.58496250072116	5302.11838534341	12.3723531676249	FALSE	FALSE	none	0	TRUE	FALSE	0.981264958892393
Atp2b1	15	4	3.90689059560852	0	NA	NA	782.752558973134	9.61241250960218	FALSE	FALSE	none	4	FALSE	FALSE	-0.964460763603022
Atp2c1	72	3	6.16992500144231	18	1	4.16992500144231	3321.76821017811	11.6977356915887	FALSE	TRUE	A only	0	TRUE	FALSE	1.18141517509909
Atp5a1	95	6	6.56985560833095	7	6	2.8073549220576	16719.685448523	14.0292600854536	TRUE	FALSE	ori only	0	FALSE	FALSE	0.0324541575677958
Atp5g1	9	2	3.16992500144231	0	NA	NA	609.612756202881	9.25174928144797	FALSE	FALSE	none	0	FALSE	FALSE	0.0425840074266876
Atp5g3	20	0	4.32192809488736	12	0	3.58496250072116	3840.78620072565	11.9071859424291	FALSE	FALSE	none	0	FALSE	FALSE	-0.00935745403418997
Atp5pb	19	0	4.24792751344359	0	NA	NA	3519.56756071316	11.7811824645644	FALSE	FALSE	none	0	FALSE	FALSE	NA
Atp6ap1	41	5	5.35755200461808	7	3	2.8073549220576	4963.14709785269	12.2770394985552	FALSE	FALSE	none	0	TRUE	FALSE	0.891515469826213
Atp6ap2	15	4	3.90689059560852	5	1	2.32192809488736	2328.02502177176	11.1848908491763	FALSE	FALSE	none	0	FALSE	FALSE	0.107241116137894
Atp6v0a1	5	1	2.32192809488736	2	2	1	2354.7917867067	11.2013837854489	FALSE	FALSE	none	1	TRUE	FALSE	1.48226092314163
Atp6v0a2	19	5	4.24792751344359	0	NA	NA	1815.15538947838	10.8258773425437	FALSE	FALSE	none	0	FALSE	FALSE	1.36038513223585
Atp6v0a4	7	2	2.8073549220576	0	NA	NA	122.700389103695	6.93899601381288	FALSE	FALSE	none	0	FALSE	FALSE	NA
Atp6v0d1	34	2	5.08746284125034	7	0	2.8073549220576	2839.70263717382	11.4715241487809	FALSE	FALSE	none	0	FALSE	FALSE	0.911360322379828
Atp6v0e2	28	2	4.8073549220576	0	NA	NA	3828.78688927017	11.9026716465087	FALSE	FALSE	none	0	FALSE	FALSE	2.59298606809688
Atp6v1a	154	2	7.2667865406949	29	2	4.85798099512757	3567.64270859671	11.800755424487	TRUE	TRUE	both	2	TRUE	FALSE	0.660373159273966
Atp6v1b2	132	5	7.04439411935845	4	1	2	5794.26692076363	12.5004104305048	TRUE	FALSE	ori only	0	FALSE	FALSE	1.92817698325985
Atp6v1c1	29	5	4.85798099512757	0	NA	NA	2121.8230052612	11.0510886015737	FALSE	FALSE	none	0	TRUE	FALSE	1.5347341618021
Atp6v1d	17	1	4.08746284125034	13	1	3.70043971814109	1634.70079595464	10.6748108838753	FALSE	FALSE	none	0	FALSE	FALSE	1.01407313568014
Atp6v1e1	5	0	2.32192809488736	0	NA	NA	4561.29960619077	12.1552292205165	FALSE	FALSE	none	0	FALSE	FALSE	1.11837919770024
Atp6v1f	12	3	3.58496250072116	0	NA	NA	2510.05737857169	11.2935046284535	FALSE	FALSE	none	0	FALSE	FALSE	1.24603650453869
Atp6v1g1	92	8	6.52356195605701	2	7	1	4493.27622995166	12.1335520407882	FALSE	FALSE	none	0	FALSE	FALSE	0.877547716861972
Atp6v1h	21	2	4.39231742277876	0	NA	NA	1285.07281049932	10.3276343875602	FALSE	FALSE	none	0	FALSE	FALSE	-0.112872170781364
Atp8a1	79	2	6.3037807481771	4	0	2	2486.17612818789	11.2797127895249	FALSE	FALSE	none	0	FALSE	FALSE	1.49618733759898
Atp8a2	8	2	3	0	NA	NA	302.415485307965	8.24038820501168	FALSE	FALSE	none	0	FALSE	FALSE	1.21197889099453
Atp9a	3	0	1.58496250072116	5	1	2.32192809488736	3581.92612536697	11.8065198677521	FALSE	FALSE	none	0	FALSE	FALSE	0.798398579109059
Atp9b	18	2	4.16992500144231	0	NA	NA	1050.56743090784	10.036953049352	FALSE	FALSE	none	0	FALSE	FALSE	0.830477621370312
Atpif1	0	NA	NA	6	2	2.58496250072116	3728.90953024094	11.8645380799351	FALSE	FALSE	none	0	TRUE	FALSE	-0.634796641738128
Atrip	4	2	2	0	NA	NA	453.895055344917	8.82621496166317	FALSE	FALSE	none	1	FALSE	FALSE	0.838917877269491
Atrn	10	4	3.32192809488736	0	NA	NA	1485.35766606246	10.536594650654	FALSE	FALSE	none	0	FALSE	FALSE	0.142608101095069
Atrnl1	3	2	1.58496250072116	4	1	2	841.776396091585	9.71729324599795	FALSE	FALSE	none	0	FALSE	FALSE	-1.03661489080613
Atrx	83	2	6.37503943134692	3	0	1.58496250072116	2982.5851211018	11.5423475967784	FALSE	FALSE	none	0	FALSE	FALSE	-0.0362841766509845
Atxn1	19	1	4.24792751344359	0	NA	NA	209.970831601487	7.71404511753932	FALSE	FALSE	none	0	FALSE	FALSE	0.214855174735616
Atxn10	44	3	5.4594316186373	18	3	4.16992500144231	7408.0459791553	12.8548773375925	FALSE	TRUE	A only	0	FALSE	FALSE	0.394847919983706
Atxn1l	59	2	5.88264304936184	7	1	2.8073549220576	1305.87130980799	10.3507970147396	FALSE	FALSE	none	0	FALSE	FALSE	0.154331329813898
Atxn2	6	0	2.58496250072116	0	NA	NA	2302.88351716794	11.1692257242539	FALSE	FALSE	none	0	FALSE	FALSE	2.14547993473241
Atxn2l	6	0	2.58496250072116	0	NA	NA	2829.27076619368	11.4662145364589	FALSE	FALSE	none	0	FALSE	FALSE	0.919862169636708
Atxn3	44	1	5.4594316186373	0	NA	NA	629.705529282609	9.29853352511638	FALSE	FALSE	none	0	FALSE	FALSE	1.03919322769673
Atxn7	65	7	6.02236781302845	0	NA	NA	1526.30576861279	10.575828294457	FALSE	FALSE	none	0	FALSE	FALSE	1.50802079470657
Atxn7l3	27	0	4.75488750216347	2	0	1	1856.48132132509	10.858355084494	FALSE	FALSE	none	0	FALSE	FALSE	0.476998105978273
Atxn7l3b	58	2	5.85798099512757	14	0	3.8073549220576	3226.99305542508	11.6559747577722	FALSE	FALSE	none	0	FALSE	FALSE	-0.533565166390447
AU022252	31	1	4.95419631038687	3	0	1.58496250072116	634.976932784326	9.31056037290027	FALSE	FALSE	none	0	FALSE	FALSE	1.82895739822637
AU040320	3	0	1.58496250072116	0	NA	NA	903.072602297211	9.81869816725233	FALSE	FALSE	none	0	FALSE	FALSE	1.0142745077911
Auh	10	1	3.32192809488736	3	4	1.58496250072116	830.695887425808	9.69817660178459	FALSE	FALSE	none	5	FALSE	FALSE	0.777724248744421
Aup1	0	NA	NA	6	0	2.58496250072116	1785.77121652258	10.8023315465711	FALSE	FALSE	none	0	FALSE	FALSE	0.735805019364625
Auts2	7	2	2.8073549220576	0	NA	NA	362.083263195508	8.50017768152145	FALSE	FALSE	none	0	TRUE	FALSE	-1.1317320645744
Aven	4	1	2	0	NA	NA	362.076186551445	8.50014948486034	FALSE	FALSE	none	3	FALSE	FALSE	0.369050938490013
Avl9	9	1	3.16992500144231	2	1	1	842.610412714651	9.71872193415693	FALSE	FALSE	none	0	FALSE	FALSE	0.289264379793599
AW209491	4	1	2	0	NA	NA	356.787487233171	8.47892120967645	FALSE	FALSE	none	0	FALSE	FALSE	0.345780148324035
Axin1	2	1	1	0	NA	NA	1478.39713265179	10.5298181484273	FALSE	FALSE	none	1	FALSE	FALSE	0.871697465126639
Axin2	12	4	3.58496250072116	0	NA	NA	800.446489098475	9.6446611496772	FALSE	FALSE	none	4	FALSE	FALSE	0.0469458309471211
AY074887	6	1	2.58496250072116	0	NA	NA	0.247445899781011	-2.01481495817693	FALSE	FALSE	none	0	FALSE	FALSE	NA
Azi2	27	3	4.75488750216347	0	NA	NA	1570.21622800966	10.6167475250513	FALSE	FALSE	none	0	FALSE	FALSE	0.476285329296582
Azin1	423	4	8.72451385311995	36	1	5.16992500144231	5581.29105226581	12.4463831664404	TRUE	TRUE	both	0	FALSE	FALSE	0.638811144608922
B230217C12Rik	9	1	3.16992500144231	0	NA	NA	1.52793240435701	0.611580720038561	FALSE	FALSE	none	0	FALSE	FALSE	1.36419715850494
B230219D22Rik	210	4	7.71424551766612	19	2	4.24792751344359	2818.38032652153	11.4606505940254	TRUE	TRUE	both	0	FALSE	FALSE	-0.0360169320274218
B3galnt1	8	1	3	0	NA	NA	517.629580513272	9.01577625386018	FALSE	FALSE	none	0	FALSE	FALSE	0.479041526697123
B3galnt2	0	NA	NA	4	3	2	321.863282103911	8.33030419452437	FALSE	FALSE	none	0	FALSE	FALSE	-0.152641229489728
B3galt6	25	1	4.64385618977472	0	NA	NA	273.959678067939	8.09781975985043	FALSE	FALSE	none	1	FALSE	FALSE	0.632919312621363
B3glct	14	3	3.8073549220576	5	2	2.32192809488736	921.414122025841	9.84770589930847	FALSE	FALSE	none	2	FALSE	TRUE	0.118432143817371
B3gnt2	10	2	3.32192809488736	0	NA	NA	4.44008856101186	2.15058845253448	FALSE	FALSE	none	0	FALSE	FALSE	NA
B3gnt5	255	4	7.99435343685886	11	1	3.4594316186373	15517.4832574869	13.9216069688806	TRUE	FALSE	ori only	1	FALSE	FALSE	3.0866519573523
B4galt1	13	1	3.70043971814109	0	NA	NA	487.813853421399	8.93018691957457	FALSE	FALSE	none	0	TRUE	FALSE	0.229428722051159
B4galt3	5	2	2.32192809488736	0	NA	NA	756.904807923861	9.56396806096108	FALSE	FALSE	none	0	FALSE	FALSE	0.126176328405697
B4galt5	6	2	2.58496250072116	0	NA	NA	392.178038535736	8.61536493850547	FALSE	FALSE	none	0	TRUE	FALSE	0.295547810548918
B4galt6	22	2	4.4594316186373	0	NA	NA	233.788758110525	7.86906174835203	FALSE	FALSE	none	1	FALSE	FALSE	0.272207157266621
B4gat1	9	2	3.16992500144231	0	NA	NA	941.380942121036	9.87863483631604	FALSE	FALSE	none	0	FALSE	FALSE	NA
B630019K06Rik	18	3	4.16992500144231	0	NA	NA	253.231940576962	7.98431557560637	FALSE	FALSE	none	0	FALSE	FALSE	0.758868845622481
Bace1	16	16	4	4	2	2	1506.23937274056	10.5567353471177	FALSE	FALSE	none	11	FALSE	FALSE	1.27422191623339
Bach2	79	4	6.3037807481771	9	1	3.16992500144231	802.535975295229	9.64842225517691	FALSE	FALSE	none	1	FALSE	FALSE	2.49459667256553
Bag1	5	1	2.32192809488736	0	NA	NA	7387.18039342631	12.8508080930598	FALSE	FALSE	none	0	TRUE	FALSE	1.00124463661492
Bag4	64	1	6	0	NA	NA	583.39731880189	9.18833494563696	FALSE	FALSE	none	0	FALSE	FALSE	1.09405758601994
Bag5	19	1	4.24792751344359	0	NA	NA	1146.36940866543	10.1628563009837	FALSE	FALSE	none	0	FALSE	FALSE	0.248873737136167
Bahcc1	5	3	2.32192809488736	0	NA	NA	793.13774699648	9.63142763533944	FALSE	FALSE	none	0	FALSE	FALSE	0.503908817555959
Banf1	18	2	4.16992500144231	0	NA	NA	1820.05159495703	10.8297636332913	FALSE	FALSE	none	3	FALSE	FALSE	0.203217522282678
Bard1	5	1	2.32192809488736	0	NA	NA	57.6737959376727	5.84984407480332	FALSE	FALSE	none	1	FALSE	FALSE	0.111305436497829
Basp1	703	3	9.45738087907253	94	3	6.55458885167764	24206.1764436803	14.563087591832	TRUE	TRUE	both	3	TRUE	FALSE	0.489472591280437
Baz1b	12	3	3.58496250072116	0	NA	NA	2814.99766234388	11.4589180089121	FALSE	FALSE	none	0	TRUE	FALSE	0.0847024341129098
Baz2a	19	10	4.24792751344359	6	2	2.58496250072116	1726.26003769612	10.7534340880186	FALSE	FALSE	none	1	FALSE	FALSE	1.4289272328707
Baz2b	2	1	1	0	NA	NA	1117.11749561553	10.1255652175086	FALSE	FALSE	none	0	FALSE	FALSE	0.878849219917307
Bbc3	4	3	2	0	NA	NA	207.967102401421	7.70021152123729	FALSE	FALSE	none	1	FALSE	FALSE	0.866820800101954
Bbip1	4	2	2	0	NA	NA	1043.51834407764	10.0272402466138	FALSE	FALSE	none	0	FALSE	FALSE	0.658561038257957
Bbln	14	1	3.8073549220576	0	NA	NA	1082.48629613534	10.0801330457594	FALSE	FALSE	none	0	FALSE	FALSE	NA
Bbx	233	3	7.86418614465428	3	0	1.58496250072116	1350.21054556236	10.3989686766453	TRUE	FALSE	ori only	0	TRUE	FALSE	1.12693400267749
BC004004	2	1	1	0	NA	NA	6266.15996086395	12.6133658835762	FALSE	FALSE	none	0	FALSE	FALSE	2.50588489978681
BC005537	35	4	5.12928301694497	14	1	3.8073549220576	6973.81625492402	12.7677326373626	FALSE	FALSE	none	0	FALSE	FALSE	-0.357667239619103
BC005624	9	1	3.16992500144231	0	NA	NA	1051.53886787936	10.0382864618459	FALSE	FALSE	none	0	FALSE	FALSE	0.861590708272391
BC024978	2	4	1	0	NA	NA	171.538143755055	7.42238560400083	FALSE	FALSE	none	0	FALSE	FALSE	NA
BC031181	11	1	3.4594316186373	0	NA	NA	2185.30292900731	11.0936175661656	FALSE	FALSE	none	0	FALSE	FALSE	1.20955229800982
Bcap29	36	2	5.16992500144231	2	0	1	1592.16827793503	10.636777108554	FALSE	FALSE	none	1	FALSE	FALSE	0.706245195992813
Bcap31	5	2	2.32192809488736	0	NA	NA	1903.3525651949	10.8943271068869	FALSE	FALSE	none	0	FALSE	FALSE	0.486284488962338
Bcar3	5	2	2.32192809488736	0	NA	NA	3051.96304795333	11.5755217793191	FALSE	FALSE	none	2	FALSE	TRUE	3.80137815002065
Bcas2	58	6	5.85798099512757	11	5	3.4594316186373	1857.32329769969	10.8590092466191	FALSE	FALSE	none	1	FALSE	FALSE	0.00121053598272275
Bche	6	3	2.58496250072116	0	NA	NA	530.418741775072	9.05098794220158	FALSE	FALSE	none	4	FALSE	FALSE	0.577288335003276
Bcl10	3	1	1.58496250072116	0	NA	NA	700.066136133678	9.45134741149659	FALSE	FALSE	none	0	FALSE	FALSE	1.06023087607472
Bcl2	71	2	6.14974711950468	3	0	1.58496250072116	1372.08563654453	10.4221548125012	FALSE	FALSE	none	171	TRUE	FALSE	0.734443402394202
Bcl2l1	19	0	4.24792751344359	2	0	1	1303.92628098581	10.3486465920665	FALSE	FALSE	none	10	FALSE	FALSE	0.694625851635399
Bcl2l11	89	20	6.4757334309664	15	5	3.90689059560852	711.920393992892	9.47557211971293	FALSE	FALSE	none	2	FALSE	FALSE	1.2174435877001
Bcl2l13	99	6	6.62935662007961	9	8	3.16992500144231	7649.36476166614	12.9011242294286	TRUE	FALSE	ori only	0	TRUE	FALSE	2.82832065562193
Bcl2l2	46	3	5.52356195605701	0	NA	NA	3042.17580764884	11.5708878136266	FALSE	FALSE	none	3	FALSE	FALSE	2.75693739017517
Bcl6	5	1	2.32192809488736	0	NA	NA	1091.98153255037	10.0927327424553	FALSE	FALSE	none	0	FALSE	FALSE	2.67598918475672
Bcl6b	3	0	1.58496250072116	0	NA	NA	2.65116666965229	1.40662737028908	FALSE	FALSE	none	0	FALSE	FALSE	-0.0556769592906673
Bcl7a	55	5	5.78135971352466	4	0	2	2069.2591320177	11.0148986089646	FALSE	FALSE	none	0	FALSE	FALSE	0.212027530457027
Bcl7b	8	2	3	0	NA	NA	1318.60906000876	10.3648011837576	FALSE	FALSE	none	0	FALSE	FALSE	1.54759719318625
Bcl9	8	0	3	0	NA	NA	663.9072383704	9.37483787096777	FALSE	FALSE	none	1	FALSE	FALSE	-0.41701246961608
Bcl9l	0	NA	NA	4	2	2	677.621669115511	9.40433619996082	FALSE	FALSE	none	2	TRUE	FALSE	-0.111093393711715
Bclaf1	58	2	5.85798099512757	14	3	3.8073549220576	3358.55014486734	11.7136228539076	FALSE	FALSE	none	0	FALSE	FALSE	0.406874607138306
Bclaf3	5	1	2.32192809488736	0	NA	NA	583.108093187104	9.18761953640798	FALSE	FALSE	none	0	FALSE	FALSE	NA
Bcor	47	4	5.55458885167764	2	1	1	1407.51801843463	10.4589376758414	FALSE	FALSE	none	4	FALSE	TRUE	0.799630415691443
Bcorl1	8	3	3	0	NA	NA	360.43813741541	8.49360785838776	FALSE	FALSE	none	0	FALSE	FALSE	0.525744240895183
Bcr	22	4	4.4594316186373	0	NA	NA	1991.61701393388	10.9597245298489	FALSE	FALSE	none	49	FALSE	FALSE	0.914473514979233
Bdnf	12	4	3.58496250072116	0	NA	NA	289.467104271213	8.17725559601572	FALSE	FALSE	none	19	FALSE	FALSE	0.757396701916495
Bdp1	8	1	3	0	NA	NA	680.053192453091	9.40950378538323	FALSE	FALSE	none	1	FALSE	FALSE	-0.124745368014605
Becn1	24	0	4.58496250072116	0	NA	NA	4361.48911409844	12.0906050735031	FALSE	FALSE	none	5	FALSE	FALSE	1.28118103619409
Bend3	19	3	4.24792751344359	0	NA	NA	473.233656893879	8.88640887314632	FALSE	FALSE	none	0	FALSE	FALSE	0.726940873181192
Bend4	6	0	2.58496250072116	0	NA	NA	65.3576397948795	6.03028398048687	FALSE	FALSE	none	0	FALSE	FALSE	0.319449902006124
Bend7	15	3	3.90689059560852	0	NA	NA	309.669193760314	8.27458405900034	FALSE	FALSE	none	0	FALSE	FALSE	1.76689802635761
Bet1	6	0	2.58496250072116	0	NA	NA	1059.26690787556	10.0488504416514	FALSE	FALSE	none	0	FALSE	FALSE	0.716601632694791
Bex2	7	1	2.8073549220576	7	0	2.8073549220576	266.894673464078	8.06012670303414	FALSE	FALSE	none	0	FALSE	FALSE	-0.693123094257153
Bex3	56	3	5.8073549220576	7	0	2.8073549220576	3616.21738770815	11.8202656921557	FALSE	FALSE	none	0	FALSE	FALSE	NA
Bfsp1	7	0	2.8073549220576	0	NA	NA	328235.320167077	18.3243709646235	FALSE	FALSE	none	29	FALSE	TRUE	8.89708942029221
Bfsp2	24	1	4.58496250072116	17	1	4.08746284125034	70492.7897227723	16.1051880801365	FALSE	TRUE	A only	29	FALSE	TRUE	8.37259520480676
Bhlhb9	41	6	5.35755200461808	0	NA	NA	1315.58616754353	10.3614900291116	FALSE	FALSE	none	0	FALSE	FALSE	-0.474577877270553
Bhlhe40	14	5	3.8073549220576	0	NA	NA	2207.10619761506	11.1079403329867	FALSE	FALSE	none	0	TRUE	FALSE	2.44115506787499
Bhlhe41	72	1	6.16992500144231	0	NA	NA	2799.87052759385	11.451144399862	FALSE	FALSE	none	0	FALSE	FALSE	0.655337325951805
Bicd1	65	6	6.02236781302845	0	NA	NA	405.151765417055	8.66231861678699	FALSE	FALSE	none	0	FALSE	FALSE	1.18184140834195
Bicd2	6	1	2.58496250072116	0	NA	NA	796.959701983846	9.63836296641469	FALSE	FALSE	none	0	FALSE	TRUE	0.204201207143232
Bicra	4	0	2	0	NA	NA	355.741158864576	8.47468409207608	FALSE	FALSE	none	0	FALSE	TRUE	NA
Bicral	20	1	4.32192809488736	16	2	4	736.305974329633	9.52416159724852	FALSE	FALSE	none	0	FALSE	FALSE	NA
Bid	8	0	3	0	NA	NA	376.40483788371	8.55614136073698	FALSE	FALSE	none	37	FALSE	FALSE	2.15617048076299
Bin1	12	4	3.58496250072116	0	NA	NA	2068.71253818434	11.0145174714025	FALSE	FALSE	none	0	FALSE	FALSE	0.0926992498141953
Birc6	11	4	3.4594316186373	0	NA	NA	1684.21988931271	10.7178647915411	FALSE	FALSE	none	0	FALSE	FALSE	0.881920552401706
Bivm	8	0	3	0	NA	NA	479.901770005674	8.90659532388259	FALSE	FALSE	none	0	FALSE	FALSE	-0.38057490381883
Blcap	42	2	5.39231742277876	7	0	2.8073549220576	1547.86494217892	10.5960638803375	FALSE	FALSE	none	0	FALSE	FALSE	0.0925718099717678
Blmh	13	3	3.70043971814109	0	NA	NA	1431.47153902323	10.4832832711585	FALSE	FALSE	none	0	FALSE	FALSE	0.0632097453240141
Bloc1s3	5	4	2.32192809488736	0	NA	NA	256.864215035634	8.0048621053671	FALSE	FALSE	none	0	FALSE	FALSE	1.03022368931286
Bloc1s4	3	1	1.58496250072116	9	0	3.16992500144231	217.145794098574	7.76252019924674	FALSE	FALSE	none	0	FALSE	FALSE	0.818088334208227
Bloc1s6	12	3	3.58496250072116	0	NA	NA	1181.39858735869	10.2062800766534	FALSE	FALSE	none	0	FALSE	FALSE	0.474848031919854
Bltp1	2	2	1	0	NA	NA	1313.20674607719	10.3588783509764	FALSE	FALSE	none	0	FALSE	FALSE	NA
Blzf1	6	1	2.58496250072116	0	NA	NA	899.896665366092	9.81361553685818	FALSE	FALSE	none	0	FALSE	FALSE	1.66480768972373
Bmf	9	1	3.16992500144231	0	NA	NA	316.667418294323	8.3068246268178	FALSE	FALSE	none	3	FALSE	FALSE	0.799663508962306
Bmi1	79	4	6.3037807481771	7	2	2.8073549220576	2165.25732103844	11.0803227709195	FALSE	FALSE	none	3	FALSE	FALSE	0.114230172258137
Bmp2k	67	3	6.06608919045777	3	2	1.58496250072116	1131.47726242574	10.1439918779145	FALSE	FALSE	none	0	FALSE	FALSE	1.74299231061798
Bmp7	2	1	1	0	NA	NA	2873.53759138325	11.4886122071771	FALSE	FALSE	none	25	FALSE	FALSE	1.3878972203519
Bmper	21	4	4.39231742277876	0	NA	NA	1150.2210216137	10.1676953946561	FALSE	FALSE	none	0	FALSE	FALSE	3.78646064381073
Bmpr1a	136	2	7.08746284125034	10	0	3.32192809488736	3039.19821869347	11.5694750561989	TRUE	FALSE	ori only	7	TRUE	FALSE	0.130888656133593
Bmpr2	412	6	8.68650052718322	54	2	5.75488750216347	673.553417087307	9.3956485549293	TRUE	TRUE	both	8	FALSE	FALSE	0.504100013150146
Bmt2	58	3	5.85798099512757	12	1	3.58496250072116	680.279038459943	9.40998282559073	FALSE	FALSE	none	0	FALSE	FALSE	NA
Bnip2	3	1	1.58496250072116	0	NA	NA	1323.82007131104	10.3704913344	FALSE	FALSE	none	0	FALSE	FALSE	0.0135123233000869
Bnip3	14	1	3.8073549220576	0	NA	NA	2193.90263454904	11.0992837849838	FALSE	FALSE	none	3	FALSE	FALSE	1.75285108120657
Bnip3l	646	4	9.33539035469392	51	2	5.6724253419715	16466.425926286	14.0072398284828	TRUE	TRUE	both	4	FALSE	TRUE	NA
Bod1	34	2	5.08746284125034	0	NA	NA	6358.07430819557	12.6343741623268	FALSE	FALSE	none	0	FALSE	FALSE	1.64807242918551
Bod1l	5	2	2.32192809488736	0	NA	NA	896.015580431535	9.80738000868247	FALSE	FALSE	none	0	FALSE	FALSE	0.489773828735181
Borcs6	8	1	3	0	NA	NA	375.118561565841	8.5512028417809	FALSE	FALSE	none	0	FALSE	FALSE	NA
Borcs7	0	NA	NA	2	0	1	434.344181431868	8.76269490077679	FALSE	FALSE	none	0	FALSE	FALSE	NA
Bpgm	6	4	2.58496250072116	0	NA	NA	2193.90431747667	11.0992848916648	FALSE	FALSE	none	0	FALSE	FALSE	1.30502698786432
Bpnt1	55	6	5.78135971352466	0	NA	NA	1861.31545071234	10.8621068648371	FALSE	FALSE	none	2	FALSE	FALSE	3.04413103908207
Bpnt2	314	3	8.29462074889163	19	0	4.24792751344359	2483.42718313286	11.2781167306226	TRUE	TRUE	both	0	FALSE	FALSE	NA
Bptf	12	1	3.58496250072116	0	NA	NA	2365.44272146393	11.2078945114764	FALSE	FALSE	none	1	FALSE	FALSE	0.238446080794563
Braf	112	2	6.8073549220576	17	1	4.08746284125034	1790.58209276224	10.8062129480321	TRUE	TRUE	both	6	TRUE	FALSE	1.59020536449551
Brap	15	3	3.90689059560852	0	NA	NA	1052.2821047766	10.0393058111578	FALSE	FALSE	none	0	FALSE	FALSE	0.21294456972637
Brcc3	4	0	2	0	NA	NA	987.373702862387	9.94745241146378	FALSE	FALSE	none	0	FALSE	FALSE	0.821371649775059
Brd1	16	1	4	2	2	1	1545.17003968883	10.5935498942593	FALSE	FALSE	none	0	FALSE	FALSE	0.0689894780990596
Brd2	17	1	4.08746284125034	0	NA	NA	6022.68031875494	12.5561899679916	FALSE	FALSE	none	3	FALSE	FALSE	0.616373798659825
Brd3	48	1	5.58496250072116	2	0	1	1333.30721527665	10.380793523371	FALSE	FALSE	none	2	FALSE	FALSE	0.464098434562384
Brd4	26	0	4.70043971814109	0	NA	NA	1091.5360384834	10.0921440482322	FALSE	FALSE	none	6	FALSE	TRUE	0.129499246530086
Brd7	2	1	1	0	NA	NA	2841.51264480843	11.4724434200977	FALSE	FALSE	none	0	FALSE	FALSE	0.292919460817585
Brd8	7	1	2.8073549220576	7	0	2.8073549220576	1957.95825933577	10.9351342938881	FALSE	FALSE	none	0	FALSE	FALSE	0.326477454450448
Brdt	13	3	3.70043971814109	0	NA	NA	110.230793330758	6.78438349154052	FALSE	FALSE	none	0	FALSE	FALSE	0.0421869404726857
Brf1	0	NA	NA	2	1	1	2774.39232404397	11.4379560968123	FALSE	FALSE	none	0	FALSE	FALSE	1.29531261566083
Bri3bp	63	7	5.97727992349992	12	3	3.58496250072116	540.79800137168	9.07894600963355	FALSE	FALSE	none	0	FALSE	FALSE	0.545112837080842
Brix1	6	2	2.58496250072116	0	NA	NA	644.45988333197	9.33194674553878	FALSE	FALSE	none	0	FALSE	FALSE	0.245967459827594
Brk1	39	5	5.28540221886225	0	NA	NA	4074.37272989529	11.9923622509684	FALSE	FALSE	none	0	FALSE	FALSE	0.128496400142924
Brms1l	24	3	4.58496250072116	0	NA	NA	1097.9535180523	10.1006012636911	FALSE	FALSE	none	0	FALSE	FALSE	0.398735724445146
Brox	17	1	4.08746284125034	7	1	2.8073549220576	1130.02317593129	10.1421366462037	FALSE	FALSE	none	0	FALSE	FALSE	0.733414558149756
Brpf3	11	2	3.4594316186373	0	NA	NA	1386.78991759686	10.4375335375025	FALSE	FALSE	none	0	FALSE	FALSE	0.886996650975568
Brsk1	8	2	3	0	NA	NA	1836.61535054122	10.8428337935428	FALSE	FALSE	none	0	FALSE	FALSE	0.668366369742131
Brsk2	6	0	2.58496250072116	0	NA	NA	841.763613305053	9.71727133780137	FALSE	FALSE	none	0	FALSE	FALSE	0.877866401900465
Brwd1	103	2	6.68650052718322	9	2	3.16992500144231	1899.00449180079	10.891027602625	TRUE	FALSE	ori only	0	FALSE	FALSE	0.496771061587038
Brwd3	26	1	4.70043971814109	3	0	1.58496250072116	273.917558781652	8.09759793904283	FALSE	FALSE	none	0	FALSE	FALSE	-0.122529532773306
Bsdc1	2	1	1	0	NA	NA	2193.04853513624	11.0987220258234	FALSE	FALSE	none	0	FALSE	FALSE	1.0314367401038
Bsg	7	0	2.8073549220576	0	NA	NA	20489.8985817359	14.32262522305	FALSE	FALSE	none	7	TRUE	FALSE	0.531496764504438
Bst1	6	4	2.58496250072116	0	NA	NA	108.138462606547	6.75673594080536	FALSE	FALSE	none	0	FALSE	FALSE	2.31654599810529
Btaf1	4	1	2	3	5	1.58496250072116	1162.7979379634	10.1833847028617	FALSE	FALSE	none	0	FALSE	FALSE	0.454214966629343
Btbd1	10	0	3.32192809488736	0	NA	NA	4153.98387360522	12.0202799000948	FALSE	FALSE	none	0	FALSE	FALSE	1.13970449383311
Btbd10	6	1	2.58496250072116	0	NA	NA	1016.98421507105	9.99008157151193	FALSE	FALSE	none	0	FALSE	FALSE	0.550689576235992
Btbd3	0	NA	NA	4	5	2	518.645184567855	9.01860408958781	FALSE	FALSE	none	0	TRUE	FALSE	-0.586154148499403
Btbd7	109	3	6.76818432477693	0	NA	NA	688.544686237249	9.42740647742594	TRUE	FALSE	ori only	0	FALSE	FALSE	-0.364788098055072
Btbd9	9	0	3.16992500144231	0	NA	NA	1124.65399442973	10.1352655018376	FALSE	FALSE	none	0	FALSE	FALSE	0.0573134821806978
Btc	4	0	2	0	NA	NA	54.4534059912586	5.76695038539095	FALSE	FALSE	none	5	FALSE	FALSE	0.646109228963365
Btf3l4	19	1	4.24792751344359	6	0	2.58496250072116	4101.1960429529	12.0018289928325	FALSE	FALSE	none	0	FALSE	FALSE	2.08595121267616
Btg1	14	2	3.8073549220576	0	NA	NA	4580.85244577564	12.1614003774948	FALSE	FALSE	none	1	FALSE	FALSE	1.00433887656153
Btg2	26	2	4.70043971814109	0	NA	NA	1586.01342875327	10.6311892710342	FALSE	FALSE	none	2	FALSE	FALSE	0.709400828514484
Btrc	4	1	2	0	NA	NA	1204.56775086209	10.234299824842	FALSE	FALSE	none	0	FALSE	FALSE	0.775222438626495
Bub3	18	5	4.16992500144231	0	NA	NA	1624.93853464525	10.6661694320711	FALSE	FALSE	none	1	TRUE	FALSE	0.186380753415823
Bud13	4	2	2	0	NA	NA	208.246117085698	7.70214578542109	FALSE	FALSE	none	0	FALSE	FALSE	0.685511538533958
Bves	6	1	2.58496250072116	0	NA	NA	67.6194789809951	6.07936699496322	FALSE	FALSE	none	1	FALSE	FALSE	NA
Bzw1	114	6	6.83289001416474	16	3	4	3994.72723908811	11.9638812836228	TRUE	FALSE	ori only	0	FALSE	FALSE	-0.0220071112649841
Bzw2	0	NA	NA	5	1	2.32192809488736	276.187958839179	8.1095066125507	FALSE	FALSE	none	0	TRUE	FALSE	-0.531314851791927
C1d	40	4	5.32192809488736	0	NA	NA	806.791110798832	9.65605137824086	FALSE	FALSE	none	3	FALSE	FALSE	-0.270204758156196
C1galt1	30	3	4.90689059560852	8	4	3	177.914346549122	7.47503904023784	FALSE	FALSE	none	0	TRUE	FALSE	-0.051876609573945
C1galt1c1	8	1	3	0	NA	NA	406.88530117691	8.66847835344462	FALSE	FALSE	none	0	FALSE	FALSE	0.749814605464002
C1qtnf6	4	2	2	0	NA	NA	538.900616668092	9.07387542739028	FALSE	FALSE	none	1	FALSE	FALSE	1.1526260092162
C2cd2	14	1	3.8073549220576	0	NA	NA	365.095555691423	8.51213029672619	FALSE	FALSE	none	0	FALSE	FALSE	0.53482750065175
C2cd3	19	4	4.24792751344359	0	NA	NA	1029.35622159217	10.0075266159612	FALSE	FALSE	none	0	FALSE	FALSE	0.545652905633531
C2cd5	2	0	1	0	NA	NA	1193.68125683852	10.221201936534	FALSE	FALSE	none	0	FALSE	FALSE	0.434498913619301
C330018D20Rik	4	0	2	0	NA	NA	218.249266917785	7.76983299773779	FALSE	FALSE	none	0	FALSE	FALSE	0.815991767164831
C9orf72	27	2	4.75488750216347	15	2	3.90689059560852	651.702649172925	9.34807004929996	FALSE	FALSE	none	4	FALSE	FALSE	NA
Caap1	3	1	1.58496250072116	0	NA	NA	224.545192528713	7.81086202438729	FALSE	FALSE	none	0	FALSE	FALSE	0.424769477095696
Cab39	115	5	6.84549005094437	0	NA	NA	5106.92619091321	12.3182394929638	TRUE	FALSE	ori only	1	FALSE	FALSE	-0.0658166205040645
Cables1	12	4	3.58496250072116	6	3	2.58496250072116	706.794523083382	9.46514705033339	FALSE	FALSE	none	0	FALSE	FALSE	1.88033519903238
Cabp5	5	2	2.32192809488736	0	NA	NA	462.166539745672	8.85226900412291	FALSE	FALSE	none	0	FALSE	FALSE	3.9933404934646
Cacfd1	39	13	5.28540221886225	4	2	2	974.62660721337	9.92870579827951	FALSE	FALSE	none	0	FALSE	FALSE	-0.186842618994602
Cacna1b	6	0	2.58496250072116	0	NA	NA	69.58714197641	6.12074885037834	FALSE	FALSE	none	2	FALSE	FALSE	-0.602340385135348
Cacna1c	6	2	2.58496250072116	0	NA	NA	111.523973421941	6.80121005794099	FALSE	FALSE	none	2	FALSE	TRUE	-1.13405709987859
Cacna1d	12	2	3.58496250072116	0	NA	NA	1763.48089257365	10.7842102288195	FALSE	FALSE	none	1	FALSE	FALSE	3.03619954369794
Cacna2d1	7	2	2.8073549220576	0	NA	NA	693.906697961627	9.43859788220768	FALSE	FALSE	none	1	FALSE	FALSE	0.417233712994846
Cacul1	69	2	6.10852445677817	9	3	3.16992500144231	1098.82691824287	10.1017484426892	FALSE	FALSE	none	0	FALSE	FALSE	0.297963245181529
Cacybp	51	2	5.6724253419715	5	2	2.32192809488736	4138.99784132287	12.0150657807989	FALSE	FALSE	none	0	FALSE	FALSE	-0.155490790997947
Cadm1	1465	7	10.5166849493096	155	5	7.27612440527424	15834.1445825624	13.950751309446	TRUE	TRUE	both	2	FALSE	FALSE	2.08114640986628
Cadm2	9	4	3.16992500144231	5	0	2.32192809488736	2059.81467289361	11.0082988247283	FALSE	FALSE	none	0	FALSE	FALSE	4.02603889202889
Cadps2	22	1	4.4594316186373	10	0	3.32192809488736	676.615034393012	9.4021914239614	FALSE	FALSE	none	0	FALSE	FALSE	3.05436169799895
Cald1	514	4	9.00562454919388	67	3	6.06608919045777	10368.8468122803	13.3399678310086	TRUE	TRUE	both	0	FALSE	FALSE	0.931126454943181
Calm1	278	5	8.11894107272351	45	3	5.49185309632967	13424.0336743159	13.7125306194586	TRUE	TRUE	both	0	FALSE	FALSE	NA
Calm2	94	1	6.55458885167764	0	NA	NA	5367.57562723062	12.3900548979491	FALSE	FALSE	none	0	TRUE	FALSE	NA
Calm3	58	3	5.85798099512757	0	NA	NA	21174.8439121372	14.3700637144899	FALSE	FALSE	none	0	FALSE	FALSE	NA
Calr	12	3	3.58496250072116	4	0	2	7665.40416741069	12.904146146337	FALSE	FALSE	none	0	FALSE	FALSE	0.690550463113972
Calu	44	6	5.4594316186373	6	1	2.58496250072116	5233.24321232621	12.3534895936937	FALSE	FALSE	none	1	TRUE	FALSE	0.0228357526994175
Camk1d	18	2	4.16992500144231	0	NA	NA	995.219735218503	9.95887128418573	FALSE	FALSE	none	0	FALSE	FALSE	3.90537962188923
Camk2a	5	2	2.32192809488736	0	NA	NA	317.539189476231	8.31079084456973	FALSE	FALSE	none	0	FALSE	FALSE	0.467485074709625
Camk2d	80	5	6.32192809488736	0	NA	NA	1361.68700081539	10.4111794063191	FALSE	FALSE	none	0	FALSE	FALSE	1.32084732457769
Camk2g	2	0	1	0	NA	NA	2173.00003392954	11.0854724817077	FALSE	FALSE	none	0	FALSE	FALSE	0.931315176462663
Camk2n1	32	3	5	13	2	3.70043971814109	2023.99080600929	10.9829870212581	FALSE	FALSE	none	0	FALSE	FALSE	2.6004240908952
Camkk2	10	1	3.32192809488736	0	NA	NA	212.023511551658	7.72808044568676	FALSE	FALSE	none	0	FALSE	FALSE	-0.448653311562933
Camkmt	4	3	2	0	NA	NA	119.531704495013	6.90124951803249	FALSE	FALSE	none	0	FALSE	FALSE	1.55999922623533
Caml	8	2	3	3	2	1.58496250072116	713.125227551018	9.47801163152545	FALSE	FALSE	none	8	FALSE	FALSE	0.213404276103589
Camsap1	6	0	2.58496250072116	0	NA	NA	1516.33207675872	10.5663700230189	FALSE	FALSE	none	1	FALSE	FALSE	0.040320037921682
Camsap2	79	3	6.3037807481771	10	3	3.32192809488736	1904.70415762918	10.8953512175691	FALSE	FALSE	none	0	FALSE	FALSE	0.0949112645430297
Camta1	332	3	8.37503943134693	24	1	4.58496250072116	620.725353869723	9.27781126457262	TRUE	TRUE	both	0	FALSE	FALSE	1.13849356393047
Camta2	0	NA	NA	4	0	2	1020.17410776695	9.99459967507119	FALSE	FALSE	none	0	TRUE	FALSE	0.415211283829541
Cand1	53	2	5.7279204545632	8	1	3	2680.90505730195	11.3885044126789	FALSE	FALSE	none	1	FALSE	FALSE	0.28056993494014
Cand2	0	NA	NA	3	2	1.58496250072116	1311.14934693258	10.3566163102732	FALSE	FALSE	none	0	FALSE	FALSE	1.49482938681555
Cant1	5	0	2.32192809488736	0	NA	NA	1558.42194477533	10.6058701825156	FALSE	FALSE	none	0	FALSE	FALSE	0.766845801054205
Canx	503	3	8.97441458980553	62	3	5.95419631038687	10143.7711447779	13.308306481636	TRUE	TRUE	both	0	TRUE	FALSE	0.273167797520998
Cap2	143	4	7.15987133677839	19	2	4.24792751344359	6024.48168231137	12.556621408739	TRUE	TRUE	both	2	FALSE	FALSE	4.33284355461157
Capn1	5	0	2.32192809488736	0	NA	NA	526.605882498669	9.04057982700423	FALSE	FALSE	none	4	FALSE	FALSE	0.329168649643421
Capn10	4	3	2	0	NA	NA	617.585525556903	9.27049513012038	FALSE	FALSE	none	0	FALSE	FALSE	0.768360190755937
Capn3	0	NA	NA	2	2	1	32.6408115673459	5.02860502320258	FALSE	FALSE	none	6	FALSE	FALSE	9.35064048524252
Capn5	4	0	2	0	NA	NA	401.179111063843	8.64810267820445	FALSE	FALSE	none	0	FALSE	FALSE	1.78965333147249
Capn7	11	5	3.4594316186373	0	NA	NA	2333.24934435205	11.1881247748553	FALSE	FALSE	none	0	FALSE	FALSE	0.918310920521771
Capns1	18	2	4.16992500144231	5	0	2.32192809488736	10279.228208083	13.3274443267494	FALSE	FALSE	none	1	FALSE	FALSE	1.17694259369561
Caprin1	117	2	6.8703647195834	6	1	2.58496250072116	9768.45724941585	13.2539150173405	TRUE	FALSE	ori only	1	TRUE	FALSE	0.115647475122313
Caprin2	15	2	3.90689059560852	4	0	2	4771.05211314398	12.2200917293083	FALSE	FALSE	none	4	FALSE	TRUE	6.17052999093284
Capza1	6	0	2.58496250072116	0	NA	NA	360.393625461509	8.49342968317812	FALSE	FALSE	none	1	TRUE	FALSE	-0.0189346673633617
Capza2	95	2	6.56985560833095	13	1	3.70043971814109	3835.04138317257	11.905026430311	TRUE	FALSE	ori only	0	FALSE	FALSE	0.189053624636616
Capzb	14	1	3.8073549220576	3	3	1.58496250072116	7338.941856718	12.8413563520749	FALSE	FALSE	none	1	FALSE	FALSE	0.296719736267802
Car14	0	NA	NA	2	1	1	2700.82302003507	11.3991833904537	FALSE	FALSE	none	0	FALSE	FALSE	1.66670980045233
Car2	23	3	4.52356195605701	0	NA	NA	3697.76712980504	11.8524386572533	FALSE	FALSE	none	1	FALSE	FALSE	-1.22349970393395
Car5b	7	0	2.8073549220576	0	NA	NA	81.6517000842697	6.35141101959179	FALSE	FALSE	none	0	FALSE	FALSE	1.05977336296029
Car8	5	4	2.32192809488736	0	NA	NA	665.719685973036	9.37877102054508	FALSE	FALSE	none	0	FALSE	FALSE	4.58172761531844
Card6	0	NA	NA	5	0	2.32192809488736	321.568462762828	8.32898211355931	FALSE	FALSE	none	1	FALSE	FALSE	2.66590835516492
Carf	2	3	1	6	3	2.58496250072116	164.407661458943	7.3611337204931	FALSE	FALSE	none	0	FALSE	FALSE	0.0195158923055249
Carhsp1	63	3	5.97727992349992	3	3	1.58496250072116	16726.2638667657	14.029827607183	FALSE	FALSE	none	1	FALSE	FALSE	2.47251496526059
Carm1	6	1	2.58496250072116	0	NA	NA	1000.23687482653	9.96612598233144	FALSE	FALSE	none	0	FALSE	FALSE	0.65768878309412
Cars	0	NA	NA	7	0	2.8073549220576	2020.66861514528	10.9806170272175	FALSE	FALSE	none	65	FALSE	FALSE	1.91970149015792
Casc3	108	14	6.75488750216347	8	2	3	1397.92134804806	10.4490674765821	TRUE	FALSE	ori only	0	FALSE	FALSE	0.374017923207225
Casd1	48	3	5.58496250072116	0	NA	NA	1417.7335167908	10.4693706676387	FALSE	FALSE	none	0	FALSE	FALSE	-0.0812742527594128
Cask	59	3	5.88264304936184	0	NA	NA	1499.53018419643	10.550294847317	FALSE	FALSE	none	0	FALSE	FALSE	0.676171617562075
Casp2	47	4	5.55458885167764	6	2	2.58496250072116	613.307287569166	9.26046628355038	FALSE	FALSE	none	0	TRUE	FALSE	0.0211330572793051
Casp3	8	3	3	0	NA	NA	249.884304030862	7.96511647412049	FALSE	FALSE	none	249	FALSE	FALSE	-1.02222873991229
Casp7	19	3	4.24792751344359	0	NA	NA	931.246579001788	9.86301941040739	FALSE	FALSE	none	4	FALSE	TRUE	3.89459326141611
Casp9	69	10	6.10852445677817	0	NA	NA	1054.95122848764	10.0429605878169	FALSE	FALSE	none	12	FALSE	FALSE	0.980552628357408
Casq1	25	1	4.64385618977472	22	1	4.4594316186373	2617.6815885948	11.3540739050573	FALSE	TRUE	A only	0	FALSE	FALSE	5.16387854342425
Cast	19	1	4.24792751344359	0	NA	NA	1804.9931939372	10.8177776818346	FALSE	FALSE	none	0	FALSE	FALSE	2.71615954514165
Castor1	4	1	2	0	NA	NA	1867.29074626039	10.8667308643582	FALSE	FALSE	none	0	FALSE	FALSE	NA
Castor2	52	3	5.70043971814109	7	3	2.8073549220576	1385.81716116335	10.4365212116299	FALSE	FALSE	none	0	FALSE	FALSE	NA
Casz1	45	12	5.49185309632967	5	2	2.32192809488736	1895.96361446026	10.8887155623258	FALSE	FALSE	none	1	FALSE	TRUE	1.82559193511472
Cat	12	0	3.58496250072116	0	NA	NA	2479.84715271766	11.2760354863985	FALSE	FALSE	none	0	FALSE	TRUE	0.592784979198387
Cavin1	4	0	2	0	NA	NA	2611.71760570914	11.3507831972938	FALSE	FALSE	none	1	FALSE	FALSE	NA
Cavin2	39	5	5.28540221886225	0	NA	NA	2243.19067700486	11.1313365431056	FALSE	FALSE	none	0	FALSE	FALSE	NA
Cbfa2t2	39	3	5.28540221886225	3	1	1.58496250072116	915.200034983016	9.83794329703725	FALSE	FALSE	none	0	FALSE	FALSE	1.27547956383155
Cbfb	30	2	4.90689059560852	9	3	3.16992500144231	808.932608731594	9.65987570813026	FALSE	FALSE	none	1	FALSE	FALSE	-0.187526423967341
Cbl	80	3	6.32192809488736	10	1	3.32192809488736	270.432807640758	8.07912637301278	FALSE	FALSE	none	5	FALSE	FALSE	0.152521033414457
Cblb	15	3	3.90689059560852	0	NA	NA	562.900220704495	9.13673540363904	FALSE	FALSE	none	0	FALSE	FALSE	-0.586991655345324
Cbll1	38	2	5.24792751344359	6	0	2.58496250072116	473.826513370922	8.88821511785593	FALSE	FALSE	none	0	FALSE	FALSE	0.774446775873897
Cbr4	5	3	2.32192809488736	0	NA	NA	588.103263228654	9.199925685428	FALSE	FALSE	none	0	FALSE	FALSE	1.43675816792948
Cbx1	60	5	5.90689059560852	0	NA	NA	1263.57494061745	10.3032955154275	FALSE	FALSE	none	3	TRUE	FALSE	-0.171504450708802
Cbx2	6	3	2.58496250072116	11	1	3.4594316186373	346.239542119324	8.43562668617716	FALSE	FALSE	none	0	FALSE	FALSE	0.445349215818026
Cbx3	4	3	2	0	NA	NA	1050.3949661326	10.0367161921128	FALSE	FALSE	none	0	TRUE	FALSE	NA
Cbx4	9	0	3.16992500144231	4	0	2	915.742494611339	9.83879816148647	FALSE	FALSE	none	1	FALSE	FALSE	0.84602400371138
Cbx5	261	2	8.02790599656988	12	0	3.58496250072116	3200.32612714352	11.6440032141618	TRUE	FALSE	ori only	2	FALSE	FALSE	0.576160712183986
Cbx6	54	1	5.75488750216347	10	2	3.32192809488736	2638.63947927995	11.3655785315045	FALSE	FALSE	none	0	TRUE	FALSE	0.728754104624891
Cbx8	5	0	2.32192809488736	0	NA	NA	149.562385335555	7.22460357547321	FALSE	FALSE	none	0	FALSE	FALSE	0.31140772988386
Cc2d1b	2	2	1	0	NA	NA	1564.03028778612	10.6110527356806	FALSE	FALSE	none	0	FALSE	FALSE	0.943636206756094
Ccar1	10	2	3.32192809488736	0	NA	NA	1685.69667394909	10.7191292442168	FALSE	FALSE	none	0	FALSE	FALSE	0.657222419732181
Ccbe1	8	0	3	0	NA	NA	193.713670280685	7.59778195760463	FALSE	FALSE	none	0	FALSE	FALSE	1.90568268250791
Ccdc112	12	1	3.58496250072116	0	NA	NA	239.386365087008	7.90319717170712	FALSE	FALSE	none	0	FALSE	FALSE	-0.168159467660303
Ccdc117	34	1	5.08746284125034	0	NA	NA	1298.47431674396	10.3426017630815	FALSE	FALSE	none	0	FALSE	FALSE	1.26397927905954
Ccdc12	2	3	1	0	NA	NA	534.366131539392	9.06168476156765	FALSE	FALSE	none	0	FALSE	FALSE	0.208659543269397
Ccdc122	14	2	3.8073549220576	3	3	1.58496250072116	292.264076317968	8.19112870074235	FALSE	FALSE	none	0	FALSE	FALSE	3.22616557938814
Ccdc126	12	3	3.58496250072116	0	NA	NA	444.725695371546	8.79677195293986	FALSE	FALSE	none	0	FALSE	FALSE	1.38804156891503
Ccdc127	43	4	5.4262647547021	0	NA	NA	1245.33519161733	10.2823183917737	FALSE	FALSE	none	0	FALSE	FALSE	0.098133578333929
Ccdc138	17	6	4.08746284125034	0	NA	NA	75.1281231145296	6.23128115552903	FALSE	FALSE	none	0	FALSE	FALSE	0.944493125883499
Ccdc157	5	2	2.32192809488736	0	NA	NA	452.789965531591	8.82269817612866	FALSE	FALSE	none	0	FALSE	FALSE	0.756485143843712
Ccdc158	6	0	2.58496250072116	0	NA	NA	76.5819212518643	6.2589319491962	FALSE	FALSE	none	0	FALSE	FALSE	-0.176912782206923
Ccdc169	9	3	3.16992500144231	0	NA	NA	8.35335615126924	3.06235594968129	FALSE	FALSE	none	0	FALSE	FALSE	NA
Ccdc174	19	2	4.24792751344359	0	NA	NA	2459.11053693886	11.2639208701489	FALSE	FALSE	none	0	FALSE	FALSE	1.74984390713544
Ccdc186	77	2	6.2667865406949	0	NA	NA	1953.82794995901	10.9320877168255	FALSE	FALSE	none	0	FALSE	FALSE	0.640940712541693
Ccdc25	27	17	4.75488750216347	0	NA	NA	1304.7508191735	10.3495585924011	FALSE	FALSE	none	0	FALSE	FALSE	1.29067774233014
Ccdc32	3	2	1.58496250072116	3	0	1.58496250072116	384.999675795935	8.58871342070488	FALSE	FALSE	none	0	FALSE	FALSE	0.412646765641654
Ccdc34	6	0	2.58496250072116	2	5	1	360.782544232316	8.49498572803907	FALSE	FALSE	none	0	FALSE	FALSE	-0.665985364526332
Ccdc43	20	1	4.32192809488736	0	NA	NA	576.631762209973	9.17150649577294	FALSE	FALSE	none	0	FALSE	FALSE	0.423393281796092
Ccdc47	65	2	6.02236781302845	6	0	2.58496250072116	2524.82486106125	11.301967600906	FALSE	FALSE	none	0	FALSE	FALSE	0.909450805997831
Ccdc50	84	6	6.39231742277876	9	4	3.16992500144231	1747.83981921309	10.7713572597662	FALSE	FALSE	none	0	TRUE	FALSE	0.126949800237018
Ccdc59	3	4	1.58496250072116	0	NA	NA	1100.81851809648	10.1043609292018	FALSE	FALSE	none	0	FALSE	FALSE	0.253755280275152
Ccdc6	98	5	6.61470984411521	23	6	4.52356195605701	1029.5524927168	10.0078016736916	TRUE	TRUE	both	0	FALSE	FALSE	0.171210516156016
Ccdc71	2	2	1	0	NA	NA	667.710898073148	9.38307977720912	FALSE	FALSE	none	0	FALSE	FALSE	-0.0406159038270377
Ccdc71l	26	4	4.70043971814109	0	NA	NA	342.59645261714	8.42036640302338	FALSE	FALSE	none	0	FALSE	FALSE	-0.936040377902922
Ccdc82	6	6	2.58496250072116	6	9	2.58496250072116	305.391655953714	8.25451683449414	FALSE	FALSE	none	0	FALSE	FALSE	1.15468429311372
Ccdc85c	2	2	1	0	NA	NA	606.615029763154	9.24463743303214	FALSE	FALSE	none	0	FALSE	FALSE	NA
Ccdc88a	33	4	5.04439411935845	10	4	3.32192809488736	1107.63161513149	10.1132624229148	FALSE	FALSE	none	0	FALSE	FALSE	-0.0262379943432016
Ccdc88c	14	1	3.8073549220576	0	NA	NA	1227.47366951332	10.2614763623426	FALSE	FALSE	none	0	FALSE	FALSE	2.06006074235479
Ccdc90b	21	5	4.39231742277876	0	NA	NA	1621.89342923591	10.6634633112678	FALSE	FALSE	none	0	FALSE	FALSE	0.878245095896519
Ccdc91	0	NA	NA	4	1	2	1034.87755156282	10.0152443604024	FALSE	FALSE	none	0	FALSE	FALSE	1.44594250514704
Ccdc92	20	1	4.32192809488736	0	NA	NA	742.951854552671	9.53712491272078	FALSE	FALSE	none	0	FALSE	FALSE	0.659692075773466
Ccn2	22	3	4.4594316186373	0	NA	NA	3347.23278761863	11.7087531732618	FALSE	FALSE	none	10	FALSE	FALSE	NA
Ccnc	19	3	4.24792751344359	4	3	2	635.727157996221	9.31226391084646	FALSE	FALSE	none	0	FALSE	FALSE	1.00929758215513
Ccnd1	400	3	8.64385618977473	41	3	5.35755200461808	8612.29387441911	13.0721818336068	TRUE	TRUE	both	5	FALSE	FALSE	0.593574603941319
Ccnd2	396	3	8.62935662007961	44	1	5.4594316186373	4840.8497666436	12.2410446062351	TRUE	TRUE	both	8	FALSE	FALSE	0.783254607114589
Ccndbp1	7	1	2.8073549220576	4	0	2	1775.47241216325	10.7939872281556	FALSE	FALSE	none	0	FALSE	FALSE	1.5657595162712
Ccng1	197	4	7.62205181945638	19	0	4.24792751344359	28890.0299263636	14.8182840778997	TRUE	TRUE	both	1	FALSE	FALSE	3.85662281802042
Ccng2	11	3	3.4594316186373	0	NA	NA	547.971352457693	9.09795666188837	FALSE	FALSE	none	1	FALSE	FALSE	-1.4330860825373
Ccnh	18	4	4.16992500144231	0	NA	NA	967.194889543478	9.91766281148153	FALSE	FALSE	none	0	FALSE	FALSE	-0.364043102951526
Ccni	170	1	7.4093909361377	15	2	3.90689059560852	8312.44706311707	13.0210575325516	TRUE	FALSE	ori only	0	TRUE	FALSE	0.420877219628318
Ccnj	11	0	3.4594316186373	0	NA	NA	269.096801755318	8.07198143426788	FALSE	FALSE	none	0	FALSE	FALSE	-0.113697814312369
Ccnjl	2	1	1	0	NA	NA	393.652584431605	8.62077913969867	FALSE	FALSE	none	0	FALSE	FALSE	0.915462139586232
Ccnk	6	3	2.58496250072116	0	NA	NA	703.425722644507	9.45825428170859	FALSE	FALSE	none	0	FALSE	FALSE	1.26995352485097
Ccnt1	90	2	6.49185309632967	16	1	4	937.242299828806	9.87227825747995	FALSE	FALSE	none	0	FALSE	FALSE	0.0595545180136507
Ccnt2	57	7	5.83289001416474	0	NA	NA	1781.82066078582	10.7991364224113	FALSE	FALSE	none	0	FALSE	FALSE	2.30813612499782
Ccny	88	4	6.4594316186373	0	NA	NA	3546.86942358626	11.7923305037392	FALSE	FALSE	none	8	FALSE	FALSE	0.582768662202342
Ccnyl1	12	1	3.58496250072116	0	NA	NA	364.059785309219	8.50803157670051	FALSE	FALSE	none	0	FALSE	FALSE	0.769693772359911
Ccp110	2	0	1	0	NA	NA	650.442437683996	9.34527757793632	FALSE	FALSE	none	0	FALSE	FALSE	0.300029142677921
Ccpg1	6	5	2.58496250072116	0	NA	NA	125.112496834576	6.96708208975665	FALSE	FALSE	none	0	FALSE	FALSE	2.75706156302974
Ccser1	2	2	1	0	NA	NA	69.9370226097167	6.12798447317021	FALSE	FALSE	none	0	FALSE	FALSE	0.266108265232053
Ccser2	13	0	3.70043971814109	2	0	1	775.928030343912	9.59977903409297	FALSE	FALSE	none	0	FALSE	FALSE	-0.19458927071571
Cct2	23	2	4.52356195605701	0	NA	NA	8736.16200138065	13.0927838941732	FALSE	FALSE	none	0	FALSE	FALSE	0.110483492869086
Cct7	9	2	3.16992500144231	0	NA	NA	10183.7877086492	13.3139866297781	FALSE	FALSE	none	0	FALSE	FALSE	0.286733435152088
Cct8	40	1	5.32192809488736	9	1	3.16992500144231	5878.5487075015	12.5212443120156	FALSE	FALSE	none	0	FALSE	FALSE	0.325479337705956
Cd151	2	0	1	0	NA	NA	2892.99520454513	11.4983482165073	FALSE	FALSE	none	0	FALSE	FALSE	2.0642001991695
Cd164	344	4	8.4262647547021	7	2	2.8073549220576	8564.24886038637	13.0641110029017	TRUE	FALSE	ori only	0	FALSE	FALSE	0.486328930423654
Cd1d1	3	2	1.58496250072116	0	NA	NA	127.775816614856	6.99747100140194	FALSE	FALSE	none	0	FALSE	FALSE	1.32957751898326
Cd200	10	0	3.32192809488736	0	NA	NA	159.27534143948	7.31537911993594	FALSE	FALSE	none	1	FALSE	FALSE	0.818093676955751
Cd200r1	5	6	2.32192809488736	0	NA	NA	23.2996085665403	4.54223381269161	FALSE	FALSE	none	0	FALSE	FALSE	0.959069658446457
Cd24a	7674	6	12.9057630496028	816	6	9.6724253419715	136746.397910836	17.0611433053733	FALSE	TRUE	A only	0	FALSE	FALSE	1.20047430411353
Cd2ap	26	2	4.70043971814109	0	NA	NA	2079.96517128166	11.0223436555093	FALSE	FALSE	none	0	FALSE	FALSE	0.824566684390131
Cd44	1081	3	10.0781508077346	59	2	5.88264304936184	14443.5031122461	13.8181330739718	TRUE	TRUE	both	16	TRUE	FALSE	5.83340659203771
Cd46	2	0	1	0	NA	NA	108.633256889387	6.76332202592286	FALSE	FALSE	none	11	TRUE	FALSE	0.266777321972944
Cd47	175	5	7.45121111183233	24	3	4.58496250072116	1871.26032922301	10.8697945645411	TRUE	TRUE	both	3	FALSE	FALSE	0.852238434240381
Cd63	5	1	2.32192809488736	0	NA	NA	762.706592282462	9.5749843591957	FALSE	FALSE	none	5	FALSE	FALSE	NA
Cd81	136	4	7.08746284125034	22	5	4.4594316186373	7268.00208429273	12.8273431179653	TRUE	TRUE	both	1	FALSE	FALSE	0.276024663565867
Cd9	14	1	3.8073549220576	0	NA	NA	2099.29098196484	11.035686436591	FALSE	FALSE	none	3	TRUE	FALSE	1.13774290106129
Cd99l2	84	3	6.39231742277876	11	2	3.4594316186373	4161.51302497565	12.0228924372516	FALSE	FALSE	none	0	FALSE	FALSE	0.879916880953687
Cdan1	46	2	5.52356195605701	7	0	2.8073549220576	555.067964732924	9.1165206213815	FALSE	FALSE	none	0	FALSE	FALSE	0.22093021695069
Cdc14b	6	1	2.58496250072116	9	2	3.16992500144231	417.564153581593	8.70585405668779	FALSE	FALSE	none	0	TRUE	FALSE	0.599701455788084
Cdc23	13	1	3.70043971814109	7	0	2.8073549220576	1545.90417867075	10.5942351826824	FALSE	FALSE	none	0	FALSE	FALSE	0.252312163285673
Cdc25a	3	2	1.58496250072116	0	NA	NA	180.056577118457	7.4923064891245	FALSE	FALSE	none	1	FALSE	FALSE	-0.0240626979640523
Cdc25b	3	2	1.58496250072116	0	NA	NA	206.407565918269	7.68935204383392	FALSE	FALSE	none	1	TRUE	FALSE	-1.20049384748259
Cdc26	2	1	1	0	NA	NA	596.572323365937	9.22055323840175	FALSE	FALSE	none	0	FALSE	FALSE	-0.0617605950647836
Cdc27	24	4	4.58496250072116	7	0	2.8073549220576	1180.22761783858	10.2048494081975	FALSE	FALSE	none	0	TRUE	FALSE	-0.0723757721609436
Cdc37	33	1	5.04439411935845	0	NA	NA	5163.75117682317	12.3342037685349	FALSE	FALSE	none	0	FALSE	FALSE	0.238992900301217
Cdc37l1	53	6	5.7279204545632	0	NA	NA	2062.65718102772	11.0102883461533	FALSE	FALSE	none	0	FALSE	FALSE	2.29340065697503
Cdc40	10	2	3.32192809488736	0	NA	NA	459.892657507821	8.84515335409049	FALSE	FALSE	none	0	FALSE	FALSE	-0.198594463053183
Cdc42	300	2	8.22881869049588	37	2	5.20945336562895	6515.54568223257	12.6696702953946	TRUE	TRUE	both	14	FALSE	FALSE	-0.29415717658911
Cdc42bpa	198	6	7.62935662007961	5	2	2.32192809488736	12777.5258494545	13.6413208895213	TRUE	FALSE	ori only	0	TRUE	FALSE	2.19306451664035
Cdc42bpb	10	2	3.32192809488736	0	NA	NA	2341.16091476363	11.1930083831244	FALSE	FALSE	none	0	FALSE	FALSE	0.23780149300169
Cdc42ep3	6	0	2.58496250072116	0	NA	NA	177.920121571128	7.47508586872893	FALSE	FALSE	none	0	FALSE	FALSE	0.145797470078635
Cdc42ep4	48	0	5.58496250072116	2	0	1	4746.5527875753	12.2126644124701	FALSE	FALSE	none	0	FALSE	FALSE	0.507711506657687
Cdc42se1	12	3	3.58496250072116	0	NA	NA	815.366558997993	9.67130497790227	FALSE	FALSE	none	0	FALSE	FALSE	0.821104089932827
Cdc42se2	63	3	5.97727992349992	18	0	4.16992500144231	2512.27852461741	11.2947807026373	FALSE	TRUE	A only	0	FALSE	FALSE	0.166366652435717
Cdc73	98	4	6.61470984411521	22	1	4.4594316186373	997.956877707251	9.96283366699859	TRUE	TRUE	both	0	FALSE	FALSE	0.29378847227045
Cdca4	8	0	3	0	NA	NA	203.958014474477	7.67212838832663	FALSE	FALSE	none	0	TRUE	FALSE	-0.217095371057044
Cdca7	3	1	1.58496250072116	0	NA	NA	269.658956665845	8.07499214323306	FALSE	FALSE	none	0	FALSE	FALSE	0.611093214481838
Cdca7l	7	2	2.8073549220576	0	NA	NA	302.294066913966	8.23980885343172	FALSE	FALSE	none	5	FALSE	FALSE	1.08593254321022
Cdh1	30	4	4.90689059560852	2	3	1	3743.0801561317	11.8700102278012	FALSE	FALSE	none	16	FALSE	FALSE	4.16431693885883
Cdh2	93	5	6.53915881110803	8	2	3	9019.6028114501	13.1388481888115	FALSE	FALSE	none	10	FALSE	FALSE	2.11578372930758
Cdh4	12	3	3.58496250072116	4	2	2	1241.71389200568	10.2781170796903	FALSE	FALSE	none	1	FALSE	FALSE	1.83769442644117
Cdip1	26	2	4.70043971814109	0	NA	NA	2867.23999581976	11.4854469518104	FALSE	FALSE	none	0	FALSE	FALSE	1.00942308535745
Cdipt	23	3	4.52356195605701	8	5	3	1304.62669759959	10.3494213415984	FALSE	FALSE	none	1	FALSE	FALSE	0.142151493433591
Cdk11b	5	3	2.32192809488736	0	NA	NA	2168.84564304906	11.0827116645824	FALSE	FALSE	none	0	FALSE	FALSE	0.366947073198408
Cdk12	15	9	3.90689059560852	4	1	2	1063.5437862058	10.0546637150849	FALSE	FALSE	none	1	FALSE	FALSE	1.57238856112641
Cdk13	24	3	4.58496250072116	0	NA	NA	1072.47758485789	10.0667317798906	FALSE	FALSE	none	0	TRUE	FALSE	0.103891042521377
Cdk14	2	1	1	0	NA	NA	673.324979731082	9.39515917824181	FALSE	FALSE	none	0	FALSE	FALSE	-0.638018452239064
Cdk16	4	1	2	0	NA	NA	3559.3018888872	11.797378587594	FALSE	FALSE	none	0	FALSE	FALSE	0.433430849704542
Cdk17	26	7	4.70043971814109	0	NA	NA	648.939904576187	9.34194107264596	FALSE	FALSE	none	0	TRUE	FALSE	-0.1623224798089
Cdk19	33	4	5.04439411935845	0	NA	NA	972.954779871328	9.92622894403968	FALSE	FALSE	none	0	FALSE	FALSE	1.16425673826334
Cdk2	4	0	2	0	NA	NA	238.094222760551	7.89538880452064	FALSE	FALSE	none	13	FALSE	FALSE	0.0147102694349967
Cdk2ap2	3	2	1.58496250072116	0	NA	NA	1429.70426819858	10.4815010436054	FALSE	FALSE	none	0	FALSE	FALSE	0.360318797348769
Cdk5rap2	18	3	4.16992500144231	0	NA	NA	1114.18050896804	10.1217672680551	FALSE	FALSE	none	0	TRUE	TRUE	0.536456132155691
Cdk6	108	5	6.75488750216347	0	NA	NA	75.8636260094059	6.2453364238194	TRUE	FALSE	ori only	4	TRUE	FALSE	1.10094196805941
Cdk7	4	0	2	0	NA	NA	890.203011366269	9.79799057090172	FALSE	FALSE	none	2	FALSE	FALSE	0.712461081102256
Cdk9	4	0	2	0	NA	NA	2497.88989275147	11.2864941688608	FALSE	FALSE	none	0	FALSE	FALSE	0.544639693286939
Cdkal1	2	0	1	0	NA	NA	398.166497501089	8.63722802478986	FALSE	FALSE	none	0	TRUE	FALSE	1.28576659338029
Cdkl2	9	1	3.16992500144231	0	NA	NA	657.107605512649	9.35998583007553	FALSE	FALSE	none	0	FALSE	FALSE	3.68776008993356
Cdkl5	7	0	2.8073549220576	0	NA	NA	35.2552395474714	5.13976577814122	FALSE	FALSE	none	0	FALSE	FALSE	NA
Cdkn1b	67	5	6.06608919045777	12	2	3.58496250072116	2558.39479557266	11.3210231937864	FALSE	FALSE	none	24	FALSE	FALSE	1.437926173719
Cdkn1c	28	2	4.8073549220576	10	2	3.32192809488736	10571.5200315911	13.3678952098532	FALSE	FALSE	none	22	FALSE	FALSE	0.451732574416735
Cdkn2aip	14	1	3.8073549220576	0	NA	NA	954.948155061701	9.89927859992235	FALSE	FALSE	none	0	FALSE	FALSE	0.832859982424829
Cdkn2aipnl	0	NA	NA	4	0	2	683.988107799448	9.41782743159948	FALSE	FALSE	none	0	FALSE	FALSE	0.307908359566054
Cdkn2c	11	0	3.4594316186373	0	NA	NA	1058.86160549041	10.0482983243039	FALSE	FALSE	none	1	FALSE	TRUE	2.84901912700214
Cdnf	2	6	1	0	NA	NA	344.000771731513	8.42626799124855	FALSE	FALSE	none	0	FALSE	FALSE	NA
Cdon	13	3	3.70043971814109	5	0	2.32192809488736	3216.20019139447	11.6511414940842	FALSE	FALSE	none	1	FALSE	FALSE	0.750226797266166
Cds2	154	8	7.2667865406949	2	1	1	3555.79952239632	11.7959582713163	TRUE	FALSE	ori only	0	FALSE	FALSE	-0.721428276970108
Cdv3	22	1	4.4594316186373	0	NA	NA	7091.10925957568	12.7917956100272	FALSE	FALSE	none	0	FALSE	FALSE	1.82058325376676
Cdyl	10	1	3.32192809488736	0	NA	NA	281.563872480902	8.13731842312377	FALSE	FALSE	none	0	TRUE	FALSE	-0.352152835577255
Cebpg	19	0	4.24792751344359	0	NA	NA	1153.44692727695	10.1717359085219	FALSE	FALSE	none	0	FALSE	FALSE	0.082503807919412
Celf1	1662	8	10.6987046667703	212	8	7.7279204545632	20941.4716117955	14.3540752073215	TRUE	TRUE	both	9	TRUE	TRUE	1.08379208612718
Celf2	119	3	6.89481776330794	29	1	4.85798099512757	2243.88007571528	11.1317798577594	TRUE	TRUE	both	0	FALSE	FALSE	0.289681236790163
Celsr2	53	1	5.7279204545632	24	0	4.58496250072116	3279.71108649769	11.6793530164459	FALSE	TRUE	A only	0	FALSE	FALSE	1.30703230214009
Cemip2	14	3	3.8073549220576	0	NA	NA	660.304263870298	9.36698715186146	FALSE	FALSE	none	0	FALSE	FALSE	NA
Cenpb	0	NA	NA	3	1	1.58496250072116	2988.01457371828	11.5449714693956	FALSE	FALSE	none	0	FALSE	FALSE	0.047026378871324
Cenpc1	7	0	2.8073549220576	0	NA	NA	477.013518337068	8.89788634187867	FALSE	FALSE	none	0	FALSE	FALSE	-0.116576540570754
Cenpf	2	1	1	0	NA	NA	76.5825437379993	6.25894367590657	FALSE	FALSE	none	0	FALSE	FALSE	0.229325804233809
Cenpo	0	NA	NA	5	0	2.32192809488736	192.795421992597	7.59092698435613	FALSE	FALSE	none	0	FALSE	FALSE	-0.0860285341194902
Cenpq	6	0	2.58496250072116	0	NA	NA	278.992246708986	8.12408121939219	FALSE	FALSE	none	0	FALSE	FALSE	-0.374656250608987
Cenpt	2	0	1	0	NA	NA	264.203294350633	8.04550464543475	FALSE	FALSE	none	0	FALSE	FALSE	0.397178509958851
Cep104	6	1	2.58496250072116	0	NA	NA	1386.26953622902	10.436992076607	FALSE	FALSE	none	0	FALSE	FALSE	1.34894535292883
Cep112	8	3	3	0	NA	NA	424.442513202592	8.72942535713671	FALSE	FALSE	none	0	FALSE	FALSE	0.469351024826296
Cep120	24	1	4.58496250072116	3	0	1.58496250072116	2031.42761900922	10.9882782460528	FALSE	FALSE	none	0	TRUE	FALSE	1.14256625180274
Cep164	3	0	1.58496250072116	0	NA	NA	699.255169485198	9.44967520413667	FALSE	FALSE	none	0	FALSE	FALSE	0.33926872767939
Cep170	30	3	4.90689059560852	0	NA	NA	832.602678348306	9.70148438917719	FALSE	FALSE	none	0	FALSE	FALSE	-1.24848423597213
Cep170b	27	3	4.75488750216347	0	NA	NA	1992.22813102681	10.9601671452489	FALSE	FALSE	none	0	FALSE	FALSE	1.29820167821066
Cep20	10	1	3.32192809488736	0	NA	NA	864.450545568127	9.75563962072795	FALSE	FALSE	none	0	FALSE	FALSE	NA
Cep250	2	4	1	0	NA	NA	963.763264564435	9.91253500118594	FALSE	FALSE	none	0	FALSE	FALSE	0.527350390392968
Cep350	35	2	5.12928301694497	5	1	2.32192809488736	1735.89638788607	10.7614651234906	FALSE	FALSE	none	0	FALSE	FALSE	0.776387287775131
Cep43	11	4	3.4594316186373	0	NA	NA	661.757678205197	9.37015921881432	FALSE	FALSE	none	0	FALSE	FALSE	NA
Cep57	3	0	1.58496250072116	0	NA	NA	428.806245155946	8.74418210720731	FALSE	FALSE	none	0	FALSE	FALSE	0.0933522973580246
Cep57l1	5	1	2.32192809488736	0	NA	NA	274.519555603508	8.10076511411376	FALSE	FALSE	none	0	FALSE	FALSE	0.374011721971162
Cep68	42	2	5.39231742277876	0	NA	NA	829.447447704024	9.69600676729275	FALSE	FALSE	none	0	FALSE	FALSE	0.623622489877969
Cep70	23	6	4.52356195605701	0	NA	NA	323.684259173474	8.33844339849593	FALSE	FALSE	none	0	FALSE	FALSE	-0.469556570200916
Cep76	4	0	2	0	NA	NA	101.877620264032	6.67069335531045	FALSE	FALSE	none	0	FALSE	FALSE	-0.261785559365614
Cep83	4	0	2	0	NA	NA	561.014925242943	9.13189534258303	FALSE	FALSE	none	0	FALSE	FALSE	0.386500285517982
Cep85l	17	1	4.08746284125034	2	0	1	59.1817989518823	5.88708164575366	FALSE	FALSE	none	0	FALSE	FALSE	NA
Cep97	20	2	4.32192809488736	6	0	2.58496250072116	273.250654867499	8.09408114321248	FALSE	FALSE	none	0	FALSE	FALSE	0.640006783770986
Cept1	7	0	2.8073549220576	0	NA	NA	728.33442806943	9.50845723213703	FALSE	FALSE	none	0	FALSE	FALSE	0.0656233354521924
Cerk	24	2	4.58496250072116	5	1	2.32192809488736	3732.94144217601	11.8660971622436	FALSE	FALSE	none	0	TRUE	FALSE	2.09270374750116
Cers2	5	1	2.32192809488736	0	NA	NA	5387.22953553594	12.3953278205509	FALSE	FALSE	none	0	FALSE	FALSE	1.84490582260351
Cers4	8	5	3	0	NA	NA	1786.18494778054	10.8026657545005	FALSE	FALSE	none	0	FALSE	FALSE	1.87710623451595
Cers5	23	3	4.52356195605701	0	NA	NA	1757.59702959047	10.7793886213254	FALSE	FALSE	none	0	FALSE	FALSE	0.1010967644123
Cers6	68	4	6.08746284125034	12	2	3.58496250072116	1257.0534763135	10.2958303094175	FALSE	FALSE	none	0	FALSE	FALSE	-0.392534835425205
Cert1	16	1	4	2	1	1	1274.42063978358	10.3156258218861	FALSE	FALSE	none	0	FALSE	FALSE	NA
Ces2g	6	3	2.58496250072116	0	NA	NA	486.051728591829	8.92496605218921	FALSE	FALSE	none	0	FALSE	FALSE	1.47339872203553
Cetn2	17	0	4.08746284125034	5	1	2.32192809488736	1271.0435935072	10.3117977965613	FALSE	FALSE	none	0	FALSE	FALSE	0.945827323937153
Cetn3	101	4	6.65821148275179	7	3	2.8073549220576	3176.03836564898	11.633012624598	TRUE	FALSE	ori only	0	FALSE	FALSE	0.491186488529656
Cfap418	0	NA	NA	6	3	2.58496250072116	645.627496552758	9.33455821246657	FALSE	FALSE	none	0	FALSE	TRUE	NA
Cfap97	15	4	3.90689059560852	0	NA	NA	751.47797171342	9.55358700440792	FALSE	FALSE	none	0	FALSE	FALSE	0.212806901986798
Cfdp1	36	2	5.16992500144231	0	NA	NA	2543.45107280846	11.3125716266725	FALSE	FALSE	none	0	FALSE	FALSE	-0.0687789641658889
Cfl1	14	1	3.8073549220576	3	4	1.58496250072116	2498.61563914948	11.2869132740654	FALSE	FALSE	none	0	TRUE	FALSE	-0.0671091125177064
Cfl2	296	2	8.20945336562895	52	1	5.70043971814109	3721.7228262554	11.8617548999525	TRUE	TRUE	both	0	FALSE	FALSE	0.1797129408077
Cflar	58	7	5.85798099512757	4	5	2	817.913772780793	9.67580494719772	FALSE	FALSE	none	5	FALSE	FALSE	1.23982649724548
Cggbp1	165	4	7.36632221424582	15	3	3.90689059560852	1941.97283832442	10.9233073071037	TRUE	FALSE	ori only	0	FALSE	FALSE	-0.395938854888336
Cgnl1	0	NA	NA	5	1	2.32192809488736	3905.88381323553	11.9314333192524	FALSE	FALSE	none	0	FALSE	FALSE	1.9636186616353
Chac2	2	1	1	0	NA	NA	217.940532256838	7.76779072146484	FALSE	FALSE	none	0	FALSE	FALSE	-0.277998688590669
Champ1	56	3	5.8073549220576	0	NA	NA	893.707250139786	9.80365851789701	FALSE	FALSE	none	0	FALSE	FALSE	-0.00393974189653085
Chchd2	20	0	4.32192809488736	0	NA	NA	2821.93529387648	11.4624691924152	FALSE	FALSE	none	0	TRUE	FALSE	NA
Chchd4	28	1	4.8073549220576	0	NA	NA	858.465736454778	9.74561674353243	FALSE	FALSE	none	0	FALSE	FALSE	1.01227214283023
Chd1	6	3	2.58496250072116	0	NA	NA	1237.85129473195	10.2736222961136	FALSE	FALSE	none	0	FALSE	FALSE	1.48711105729945
Chd2	8	1	3	0	NA	NA	1709.31077091332	10.7391990028557	FALSE	FALSE	none	0	TRUE	FALSE	0.426041755808148
Chd3	7	0	2.8073549220576	0	NA	NA	2108.7632983485	11.0421814511718	FALSE	FALSE	none	2	FALSE	FALSE	-0.86013911479023
Chd4	9	2	3.16992500144231	0	NA	NA	8806.39064978755	13.1043351280296	FALSE	FALSE	none	1	FALSE	FALSE	0.607312452619796
Chd6	34	0	5.08746284125034	3	0	1.58496250072116	2184.3278713058	11.0929737081381	FALSE	FALSE	none	0	FALSE	FALSE	0.650663801403375
Chd7	11	3	3.4594316186373	2	3	1	2205.6433558436	11.1069838161389	FALSE	FALSE	none	3	FALSE	FALSE	1.95177821528608
Chd9	85	4	6.4093909361377	9	3	3.16992500144231	2221.2780383504	11.1171742716234	FALSE	FALSE	none	0	TRUE	FALSE	0.480608085304203
Cherp	2	2	1	2	1	1	1330.94702518905	10.3782374344108	FALSE	FALSE	none	1	FALSE	FALSE	1.16385176688756
Chfr	11	2	3.4594316186373	0	NA	NA	1590.29312109206	10.6350769906564	FALSE	FALSE	none	0	FALSE	FALSE	0.905970813156076
Chic1	40	3	5.32192809488736	0	NA	NA	366.980258354706	8.51955864537776	FALSE	FALSE	none	0	FALSE	FALSE	1.38455011339494
Chic2	114	3	6.83289001416474	6	1	2.58496250072116	1063.68290860362	10.054852422	TRUE	FALSE	ori only	0	FALSE	FALSE	0.523300024500809
Chm	12	1	3.58496250072116	0	NA	NA	1039.38534938722	10.0215149134762	FALSE	FALSE	none	17	FALSE	FALSE	0.737522116744853
Chml	12	4	3.58496250072116	0	NA	NA	132.490104047411	7.04974079567777	FALSE	FALSE	none	0	FALSE	FALSE	0.334764443753397
Chmp1a	31	4	4.95419631038687	0	NA	NA	2477.21074034193	11.274500890878	FALSE	FALSE	none	0	FALSE	FALSE	0.930277497306318
Chmp1b2	23	1	4.52356195605701	0	NA	NA	388.665940790249	8.6023868780901	FALSE	FALSE	none	0	FALSE	FALSE	NA
Chmp2b	37	1	5.20945336562895	0	NA	NA	1970.06811270563	10.94402979463	FALSE	FALSE	none	0	FALSE	FALSE	0.446396014249469
Chmp3	26	3	4.70043971814109	0	NA	NA	2280.11791002606	11.154892715987	FALSE	FALSE	none	0	FALSE	FALSE	0.971824699341237
Chmp4b	75	7	6.22881869049588	20	4	4.32192809488736	6425.64451194246	12.649625452984	FALSE	TRUE	A only	9	FALSE	TRUE	0.157030493852496
Chmp5	58	4	5.85798099512757	0	NA	NA	2992.08980515973	11.5469377618643	FALSE	FALSE	none	0	FALSE	FALSE	0.0981775486273689
Chmp7	4	2	2	0	NA	NA	1598.7281678495	10.6427089425335	FALSE	FALSE	none	0	FALSE	FALSE	-0.177253981854249
Chn1	20	3	4.32192809488736	0	NA	NA	3675.97438319491	11.8439109975985	FALSE	FALSE	none	1	FALSE	FALSE	1.79093551178699
Chn2	32	3	5	6	4	2.58496250072116	553.750060370808	9.11309114072755	FALSE	FALSE	none	0	FALSE	FALSE	2.87563948783014
Chordc1	55	3	5.78135971352466	13	3	3.70043971814109	1331.83809598042	10.3792029974594	FALSE	FALSE	none	0	TRUE	FALSE	0.324662525152546
Chp1	65	7	6.02236781302845	9	4	3.16992500144231	1325.74641368056	10.3725891304651	FALSE	FALSE	none	0	TRUE	FALSE	NA
Chpt1	187	2	7.54689445988764	23	2	4.52356195605701	7920.13947109356	12.9513101205836	TRUE	TRUE	both	0	FALSE	FALSE	3.84891729507921
Chrdl1	61	1	5.93073733756289	0	NA	NA	3243.88559531198	11.6635072244434	FALSE	FALSE	none	0	FALSE	FALSE	4.15647787668896
Chrm3	2	4	1	0	NA	NA	154.593813084814	7.27233877287667	FALSE	FALSE	none	0	FALSE	FALSE	NA
Chrna4	18	0	4.16992500144231	0	NA	NA	2124.97079843711	11.053227300388	FALSE	FALSE	none	0	FALSE	FALSE	2.54333105741372
Chrna7	2	1	1	0	NA	NA	33.1802449998358	5.05225263394615	FALSE	FALSE	none	1	FALSE	FALSE	-1.10733229669931
Chrnb1	9	1	3.16992500144231	0	NA	NA	648.110639706991	9.34009630802571	FALSE	FALSE	none	0	FALSE	FALSE	1.30863253204435
Chst10	7	2	2.8073549220576	0	NA	NA	594.72205429347	9.21607176646389	FALSE	FALSE	none	0	FALSE	FALSE	0.0789257073497906
Chst11	14	2	3.8073549220576	0	NA	NA	445.17813668849	8.79823893145366	FALSE	FALSE	none	0	FALSE	FALSE	-0.208191787843507
Chst12	8	2	3	0	NA	NA	651.781300514874	9.34824415179068	FALSE	FALSE	none	0	FALSE	FALSE	1.11752012671451
Chst2	98	2	6.61470984411521	8	2	3	2619.82680063129	11.3552557215661	TRUE	FALSE	ori only	0	FALSE	FALSE	1.46190867903553
Chsy1	7	3	2.8073549220576	0	NA	NA	850.264313643192	9.73176757773899	FALSE	FALSE	none	0	TRUE	FALSE	-0.225681371161057
Chtf8	6	0	2.58496250072116	0	NA	NA	2562.57156590795	11.3233765805343	FALSE	FALSE	none	0	FALSE	FALSE	0.928125623352086
Chtop	34	1	5.08746284125034	0	NA	NA	3255.68720784988	11.6687463831112	FALSE	FALSE	none	0	TRUE	FALSE	0.750416230032683
Chuk	11	2	3.4594316186373	8	2	3	1165.55374760496	10.1867998181853	FALSE	FALSE	none	2	FALSE	FALSE	1.47723434301052
Ciao1	8	1	3	0	NA	NA	618.565456274071	9.27278245829144	FALSE	FALSE	none	0	FALSE	FALSE	0.745568426320998
Ciao2a	20	3	4.32192809488736	4	3	2	760.811803385639	9.57139581840463	FALSE	FALSE	none	0	FALSE	FALSE	NA
Ciapin1	15	0	3.90689059560852	0	NA	NA	878.101239192683	9.77824347220186	FALSE	FALSE	none	0	FALSE	FALSE	0.157890859280296
Cib1	5	1	2.32192809488736	0	NA	NA	649.240279637186	9.34260869894917	FALSE	FALSE	none	0	FALSE	FALSE	0.706454245243713
Cibar1	12	3	3.58496250072116	0	NA	NA	2283.0563947575	11.1567507812953	FALSE	FALSE	none	0	FALSE	FALSE	NA
Cilk1	10	3	3.32192809488736	0	NA	NA	517.263088739435	9.014754436038	FALSE	FALSE	none	0	FALSE	FALSE	NA
Cipc	52	2	5.70043971814109	15	5	3.90689059560852	1167.77119410049	10.1895419137832	FALSE	FALSE	none	0	FALSE	FALSE	0.295957408330677
Cirbp	28	2	4.8073549220576	9	2	3.16992500144231	4705.03503313091	12.1999897497915	FALSE	FALSE	none	0	FALSE	FALSE	0.432642073126509
Cisd1	9	0	3.16992500144231	0	NA	NA	1808.48006540472	10.8205619801397	FALSE	FALSE	none	0	FALSE	FALSE	1.0210688204246
Cisd2	34	2	5.08746284125034	3	0	1.58496250072116	860.294227695215	9.74868634754357	FALSE	FALSE	none	0	FALSE	FALSE	0.477980279301737
Cited2	51	3	5.6724253419715	3	1	1.58496250072116	881.665693109106	9.78408791322075	FALSE	FALSE	none	3	TRUE	FALSE	1.2743675874744
Ckap4	70	2	6.12928301694497	13	1	3.70043971814109	2386.47447625565	11.2206651912695	FALSE	FALSE	none	1	TRUE	FALSE	1.26769055302112
Ckap5	11	2	3.4594316186373	0	NA	NA	5861.43039161685	12.5170370597319	FALSE	FALSE	none	0	FALSE	FALSE	0.532626802872864
Clasp1	33	5	5.04439411935845	0	NA	NA	2255.83901791774	11.1394484018942	FALSE	FALSE	none	0	FALSE	FALSE	0.0972145863650185
Clasp2	153	4	7.25738784269265	3	2	1.58496250072116	2519.65009394048	11.2990076839481	TRUE	FALSE	ori only	0	FALSE	FALSE	0.506604353930122
Clcn3	15	1	3.90689059560852	2	1	1	1899.20175956458	10.8911774613773	FALSE	FALSE	none	1	FALSE	FALSE	1.1239546317443
Clcn4	16	0	4	0	NA	NA	1475.89700931843	10.5273763357828	FALSE	FALSE	none	0	FALSE	FALSE	NA
Clcn6	9	0	3.16992500144231	0	NA	NA	1355.99557050902	10.4051367504408	FALSE	FALSE	none	0	FALSE	FALSE	1.35403009764879
Clcn7	17	3	4.08746284125034	0	NA	NA	1511.91788776176	10.5621640736022	FALSE	FALSE	none	0	TRUE	FALSE	1.06157978009741
Cldn12	30	2	4.90689059560852	0	NA	NA	1458.64095827886	10.5104090949527	FALSE	FALSE	none	0	FALSE	FALSE	0.992563521419863
Cldnd1	46	2	5.52356195605701	0	NA	NA	1020.57054856345	9.99516019907064	FALSE	FALSE	none	0	FALSE	FALSE	NA
Clic4	11	1	3.4594316186373	0	NA	NA	1120.86766847039	10.1304002458466	FALSE	FALSE	none	0	TRUE	FALSE	-0.667905143467819
Clic5	43	3	5.4262647547021	0	NA	NA	2194.34698720213	11.0995759585958	FALSE	FALSE	none	4	FALSE	TRUE	5.78546393882199
Clint1	12	4	3.58496250072116	0	NA	NA	1345.37157521455	10.3937889672466	FALSE	FALSE	none	0	FALSE	FALSE	0.0276860683900042
Clip3	3	0	1.58496250072116	0	NA	NA	6339.94792527911	12.630255275145	FALSE	FALSE	none	0	FALSE	FALSE	1.22735626810816
Clip4	22	4	4.4594316186373	3	1	1.58496250072116	1279.05698124882	10.320864821543	FALSE	FALSE	none	0	FALSE	FALSE	1.38535968414021
Clk4	16	4	4	0	NA	NA	2546.46341190663	11.3142792731168	FALSE	FALSE	none	0	FALSE	FALSE	1.01873156323545
Clmn	15	1	3.90689059560852	6	0	2.58496250072116	1101.95690881145	10.1058520941796	FALSE	FALSE	none	0	FALSE	FALSE	0.9735412501706
Cln5	6	3	2.58496250072116	6	1	2.58496250072116	908.296956800344	9.82702023625843	FALSE	FALSE	none	0	FALSE	FALSE	2.30919240521662
Cln8	14	3	3.8073549220576	0	NA	NA	1374.78744000109	10.4249928611453	FALSE	FALSE	none	0	FALSE	FALSE	1.28471564198989
Clns1a	23	4	4.52356195605701	10	1	3.32192809488736	1219.25427005654	10.2517833096326	FALSE	FALSE	none	0	FALSE	FALSE	-0.139826434242449
Clock	207	3	7.69348695749933	37	2	5.20945336562895	3320.94737037479	11.6973791441781	TRUE	TRUE	both	0	FALSE	TRUE	2.60624185335866
Clpb	9	5	3.16992500144231	0	NA	NA	1195.18004450708	10.2230122499408	FALSE	FALSE	none	0	FALSE	TRUE	0.545357328157586
Clptm1	17	1	4.08746284125034	0	NA	NA	3425.87453157697	11.7422566001277	FALSE	FALSE	none	0	FALSE	FALSE	1.14335514291248
Clptm1l	9	4	3.16992500144231	0	NA	NA	2224.60037173133	11.1193304775935	FALSE	FALSE	none	0	TRUE	FALSE	0.705793700654897
Clpx	8	2	3	0	NA	NA	1326.43820545265	10.3733417512098	FALSE	FALSE	none	0	FALSE	FALSE	0.527155666527254
Clstn1	29	5	4.85798099512757	6	5	2.58496250072116	10396.9882892259	13.3438780608537	FALSE	FALSE	none	0	FALSE	FALSE	0.904042812042175
Clstn2	17	1	4.08746284125034	0	NA	NA	210.971147145245	7.72090189621069	FALSE	FALSE	none	0	FALSE	FALSE	1.80279644559541
Clta	119	5	6.89481776330794	30	5	4.90689059560852	5548.05314270117	12.4377658914195	TRUE	TRUE	both	0	TRUE	FALSE	0.311082980826261
Cltb	85	2	6.4093909361377	0	NA	NA	13159.7039670562	13.6838394149704	FALSE	FALSE	none	0	FALSE	FALSE	3.34869161361195
Cltc	313	2	8.29001884693262	22	1	4.4594316186373	12725.3182710814	13.6354141193372	TRUE	TRUE	both	0	TRUE	FALSE	0.779923530423185
Clu	75	2	6.22881869049588	14	1	3.8073549220576	140013.962560373	17.0952111781226	FALSE	FALSE	none	15	FALSE	FALSE	6.14205943960323
Cmah	4	5	2	0	NA	NA	6.30880917308664	2.65736771325634	FALSE	FALSE	none	0	FALSE	FALSE	0.470901627857831
Cmas	8	1	3	6	5	2.58496250072116	618.033620984335	9.27154151254518	FALSE	FALSE	none	0	FALSE	FALSE	0.161944911495642
Cmc2	5	3	2.32192809488736	0	NA	NA	165.812101653318	7.373405494305	FALSE	FALSE	none	1	TRUE	FALSE	0.0963129686932829
Cmc4	4	0	2	0	NA	NA	94.0943443849263	6.55603610611932	FALSE	FALSE	none	0	FALSE	FALSE	NA
Cmpk1	53	3	5.7279204545632	0	NA	NA	870.60178082135	9.76586916094522	FALSE	FALSE	none	1	FALSE	FALSE	-0.691174329493646
Cmss1	5	1	2.32192809488736	0	NA	NA	441.301248026085	8.78562001712148	FALSE	FALSE	none	0	TRUE	FALSE	0.451510157237857
Cmtm4	59	3	5.88264304936184	11	1	3.4594316186373	1251.1720721227	10.2890644998467	FALSE	FALSE	none	0	FALSE	FALSE	0.502931727969648
Cmtm6	21	7	4.39231742277876	3	1	1.58496250072116	674.124311007781	9.39687084399743	FALSE	FALSE	none	0	FALSE	FALSE	0.555643146475763
Cmtr1	6	1	2.58496250072116	0	NA	NA	199.184227219476	7.63795959916274	FALSE	FALSE	none	0	FALSE	FALSE	0.886364357177896
Cmtr2	2	2	1	0	NA	NA	314.110346437351	8.2951276542801	FALSE	FALSE	none	0	FALSE	FALSE	1.77915653815075
Cnbp	64	1	6	16	1	4	8017.27004550867	12.9688953539761	FALSE	FALSE	none	2	TRUE	TRUE	0.0817607636527189
Cndp2	4	0	2	0	NA	NA	2328.12358911216	11.1849519308235	FALSE	FALSE	none	0	FALSE	FALSE	0.923754350322504
Cnep1r1	26	3	4.70043971814109	0	NA	NA	974.371344277718	9.92832789477971	FALSE	FALSE	none	0	FALSE	FALSE	0.244616317519448
Cnih1	0	NA	NA	18	0	4.16992500144231	3499.65432308139	11.7729967121468	FALSE	TRUE	A only	0	FALSE	FALSE	0.471795962222859
Cnih4	2	0	1	0	NA	NA	961.24463608654	9.90875983238059	FALSE	FALSE	none	0	FALSE	FALSE	0.26528889383296
Cnksr3	4	0	2	0	NA	NA	671.883193774488	9.39206663347877	FALSE	FALSE	none	0	FALSE	FALSE	0.762597380973649
Cnn3	501	4	8.96866679319521	81	4	6.33985000288462	34387.5941710668	15.0696005649436	TRUE	TRUE	both	1	FALSE	FALSE	0.53123917866384
Cnnm2	2	1	1	0	NA	NA	524.216405121331	9.03401869265291	FALSE	FALSE	none	0	TRUE	FALSE	2.34306393472407
Cnnm3	8	2	3	0	NA	NA	621.095294092343	9.27867082660562	FALSE	FALSE	none	0	FALSE	FALSE	0.832819266637407
Cnot1	10	0	3.32192809488736	0	NA	NA	3127.20866540295	11.6106597720729	FALSE	FALSE	none	0	FALSE	FALSE	NA
Cnot11	0	NA	NA	6	2	2.58496250072116	781.963470628822	9.61095740347924	FALSE	FALSE	none	0	FALSE	FALSE	0.236584851266631
Cnot2	13	1	3.70043971814109	2	2	1	2097.93480015289	11.0347541270397	FALSE	FALSE	none	0	FALSE	FALSE	-0.156103759930363
Cnot3	4	0	2	0	NA	NA	983.554821264778	9.94186165728883	FALSE	FALSE	none	0	FALSE	FALSE	0.972145130563347
Cnot4	3	1	1.58496250072116	0	NA	NA	553.482934454116	9.11239502483399	FALSE	FALSE	none	0	TRUE	FALSE	0.676397013979683
Cnot6	110	3	6.78135971352466	10	1	3.32192809488736	2191.52567624714	11.0977198664575	TRUE	FALSE	ori only	1	FALSE	FALSE	-0.178477363151179
Cnot6l	151	2	7.23840473932508	7	0	2.8073549220576	890.966099756005	9.79922672966521	TRUE	FALSE	ori only	1	FALSE	FALSE	0.476558725946924
Cnot7	15	3	3.90689059560852	6	1	2.58496250072116	1938.57686923401	10.9207822272126	FALSE	FALSE	none	0	FALSE	FALSE	0.119924482609098
Cnot9	4	0	2	0	NA	NA	864.660227265989	9.75598951936013	FALSE	FALSE	none	0	FALSE	FALSE	NA
Cnrip1	5	2	2.32192809488736	2	5	1	1295.22608015794	10.338988225242	FALSE	FALSE	none	0	FALSE	FALSE	2.47387713944462
Cntf	5	1	2.32192809488736	0	NA	NA	2.65966928925165	1.41124686812561	FALSE	FALSE	none	19	FALSE	FALSE	NA
Cntfr	15	1	3.90689059560852	0	NA	NA	827.072771818616	9.69187046345534	FALSE	FALSE	none	1	FALSE	FALSE	0.357629181238252
Cntln	0	NA	NA	13	5	3.70043971814109	787.657916519398	9.6214253863409	FALSE	FALSE	none	0	FALSE	FALSE	0.610771109965632
Cntnap2	16	3	4	0	NA	NA	1073.03760368273	10.0674849196531	FALSE	FALSE	none	0	FALSE	FALSE	0.214397609322321
Cntrl	4	0	2	0	NA	NA	539.78085724055	9.07623000382694	FALSE	FALSE	none	0	FALSE	FALSE	0.346607186511346
Coa3	10	0	3.32192809488736	0	NA	NA	1082.03942788739	10.0795373544195	FALSE	FALSE	none	0	FALSE	FALSE	0.0324568869411817
Coa5	396	3	8.62935662007961	40	1	5.32192809488736	3242.98010961307	11.6631044599049	TRUE	TRUE	both	0	FALSE	FALSE	1.06213004782269
Coa6	4	4	2	0	NA	NA	900.577305528569	9.81470631212034	FALSE	FALSE	none	0	FALSE	FALSE	1.56226949710158
Coa7	3	3	1.58496250072116	0	NA	NA	171.909265115564	7.42550349128685	FALSE	FALSE	none	0	FALSE	FALSE	0.368888321603927
Cobl	7	1	2.8073549220576	0	NA	NA	505.324974742611	8.98106767399918	FALSE	FALSE	none	0	TRUE	FALSE	0.488153576158889
Cog3	16	3	4	0	NA	NA	1084.40633130385	10.0826897261466	FALSE	FALSE	none	0	FALSE	FALSE	-0.191720016692999
Cog5	15	0	3.90689059560852	0	NA	NA	601.509828336351	9.23244450020396	FALSE	FALSE	none	0	TRUE	FALSE	0.754779416362549
Cog6	17	1	4.08746284125034	12	0	3.58496250072116	1998.1063444847	10.9644176538674	FALSE	FALSE	none	0	FALSE	FALSE	1.66559544335346
Col23a1	5	0	2.32192809488736	0	NA	NA	3560.07614832192	11.797692384739	FALSE	FALSE	none	0	FALSE	FALSE	1.37348775858637
Col27a1	2	1	1	0	NA	NA	652.13030149232	9.34901644646262	FALSE	FALSE	none	0	FALSE	FALSE	-0.878498491507883
Col4a1	727	4	9.50581155391959	109	2	6.76818432477693	77133.4920221953	16.2350698062604	FALSE	TRUE	A only	13	FALSE	TRUE	2.90127230685484
Col4a2	238	5	7.89481776330794	30	4	4.90689059560852	34847.9814352023	15.0887874701406	TRUE	TRUE	both	4	FALSE	FALSE	3.14338470679311
Col4a3	504	5	8.97727992349992	59	3	5.88264304936184	15310.8469434015	13.902266469523	TRUE	TRUE	both	11	FALSE	FALSE	5.24512680390997
Col4a4	228	3	7.83289001416474	82	2	6.35755200461808	5811.2927560366	12.5046434199376	TRUE	TRUE	both	10	FALSE	TRUE	6.70766553984784
Col4a5	128	4	7	2	3	1	10319.5959699796	13.3330988674117	TRUE	FALSE	ori only	19	TRUE	TRUE	4.27939914577713
Col6a3	133	2	7.05528243550119	0	NA	NA	4101.45203585485	12.0019190417256	TRUE	FALSE	ori only	0	FALSE	FALSE	3.14787155244499
Colgalt1	3	0	1.58496250072116	0	NA	NA	1419.76143349716	10.4714328146557	FALSE	FALSE	none	0	FALSE	FALSE	NA
Colgalt2	13	0	3.70043971814109	0	NA	NA	1266.03433264233	10.3061008133314	FALSE	FALSE	none	0	FALSE	FALSE	1.92133760789603
Commd2	5	0	2.32192809488736	0	NA	NA	497.156321454932	8.95755574121657	FALSE	FALSE	none	0	FALSE	FALSE	0.0879125625654399
Commd6	15	2	3.90689059560852	0	NA	NA	985.465678713767	9.94466181648572	FALSE	FALSE	none	0	FALSE	FALSE	1.0930367928604
Commd7	11	0	3.4594316186373	4	1	2	869.745005499785	9.76444867898479	FALSE	FALSE	none	0	FALSE	FALSE	0.252717352583991
Commd8	30	2	4.90689059560852	0	NA	NA	813.153388635784	9.66738370954259	FALSE	FALSE	none	0	FALSE	FALSE	0.497246922975995
Copa	90	4	6.49185309632967	10	2	3.32192809488736	4976.41483933441	12.2808910397658	FALSE	FALSE	none	0	FALSE	FALSE	0.244927813771389
Copb1	15	3	3.90689059560852	0	NA	NA	2038.34622245414	10.9931834053486	FALSE	FALSE	none	0	FALSE	TRUE	-0.153238967426556
Cope	14	3	3.8073549220576	6	1	2.58496250072116	3622.69991764564	11.8228495913491	FALSE	FALSE	none	0	FALSE	FALSE	0.667326861823308
Copg1	2	0	1	0	NA	NA	2899.50708116746	11.5015919462822	FALSE	FALSE	none	0	FALSE	FALSE	0.445758315134434
Copg2	21	2	4.39231742277876	0	NA	NA	2489.86051188113	11.2818492058895	FALSE	FALSE	none	0	FALSE	FALSE	0.460239132137863
Coprs	7	0	2.8073549220576	0	NA	NA	488.009335075436	8.93076493497728	FALSE	FALSE	none	0	FALSE	FALSE	0.359978782075699
Cops2	75	2	6.22881869049588	0	NA	NA	5043.44035245754	12.3001924799299	FALSE	FALSE	none	0	FALSE	FALSE	0.524197005500221
Cops4	3	3	1.58496250072116	0	NA	NA	2960.61230354524	11.5316798645482	FALSE	FALSE	none	0	FALSE	FALSE	0.159534090498681
Cops5	16	0	4	0	NA	NA	2790.2280730552	11.4461673373321	FALSE	FALSE	none	0	FALSE	FALSE	0.525361915457847
Cops6	6	1	2.58496250072116	0	NA	NA	4861.65019123277	12.2472303759865	FALSE	FALSE	none	0	FALSE	FALSE	0.893758465508101
Cops8	20	4	4.32192809488736	0	NA	NA	3350.70120583476	11.7102473265969	FALSE	FALSE	none	0	FALSE	FALSE	0.278660780542672
Cops9	69	1	6.10852445677817	4	0	2	1910.15200599021	10.8994717342123	FALSE	FALSE	none	0	FALSE	FALSE	NA
Copz1	0	NA	NA	2	1	1	2878.21347522731	11.4909578844645	FALSE	FALSE	none	0	TRUE	FALSE	0.26191501494862
Coq10b	9	3	3.16992500144231	3	2	1.58496250072116	447.653885589888	8.80623989855145	FALSE	FALSE	none	0	FALSE	FALSE	0.499517891641291
Coq2	15	2	3.90689059560852	0	NA	NA	1301.58980589698	10.3460591415846	FALSE	FALSE	none	0	FALSE	FALSE	1.20033751086087
Coq3	8	5	3	0	NA	NA	127.650887172645	6.9960597542736	FALSE	FALSE	none	0	FALSE	FALSE	-0.0954954767697722
Coq5	13	4	3.70043971814109	0	NA	NA	671.371433377627	9.39096734194093	FALSE	FALSE	none	0	FALSE	FALSE	0.44611571177248
Coq7	4	1	2	0	NA	NA	530.898998487461	9.05229360967198	FALSE	FALSE	none	1	FALSE	FALSE	0.182118496223431
Coq8a	4	1	2	0	NA	NA	826.178069456398	9.69030895475402	FALSE	FALSE	none	0	FALSE	TRUE	NA
Coro1c	49	1	5.61470984411521	0	NA	NA	1435.30216151485	10.4871387714097	FALSE	FALSE	none	0	FALSE	FALSE	0.312124232049585
Coro2b	15	0	3.90689059560852	19	0	4.24792751344359	6167.19542861151	12.590398848413	FALSE	TRUE	A only	0	FALSE	FALSE	4.43033384262153
Cotl1	33	2	5.04439411935845	0	NA	NA	18381.1575176605	14.1659399999526	FALSE	FALSE	none	0	FALSE	FALSE	1.11328808770797
Cox15	16	2	4	5	0	2.32192809488736	693.788723932457	9.43835258263464	FALSE	FALSE	none	0	FALSE	FALSE	-0.066780696680681
Cox16	5	0	2.32192809488736	0	NA	NA	97.8459673968027	6.61244048803356	FALSE	FALSE	none	0	FALSE	FALSE	0.505814083820841
Cox18	3	1	1.58496250072116	0	NA	NA	219.078471501592	7.77530390968523	FALSE	FALSE	none	0	FALSE	FALSE	0.369885236123898
Cox19	10	2	3.32192809488736	13	1	3.70043971814109	746.401848418846	9.54380874871547	FALSE	FALSE	none	0	FALSE	FALSE	-0.0744174051370005
Cox20	6	1	2.58496250072116	0	NA	NA	1132.55767139306	10.1453688008182	FALSE	FALSE	none	0	FALSE	FALSE	1.41291654832612
Cox6a1	4	0	2	0	NA	NA	4480.08798411902	12.1293113502052	FALSE	FALSE	none	1	FALSE	FALSE	0.50292169668509
Cox6b1	6	0	2.58496250072116	3	0	1.58496250072116	4036.95161844001	11.9790505813505	FALSE	FALSE	none	0	FALSE	FALSE	-0.0530729585350707
Cox6c	3	0	1.58496250072116	0	NA	NA	4052.21326575348	11.9844943890451	FALSE	FALSE	none	0	FALSE	FALSE	0.331763804870638
Cox7a2	13	0	3.70043971814109	3	0	1.58496250072116	4618.78747937541	12.1732984507874	FALSE	FALSE	none	0	FALSE	FALSE	0.16403155592487
Cox7a2l	26	0	4.70043971814109	10	1	3.32192809488736	7139.18697765772	12.8015440717894	FALSE	FALSE	none	0	FALSE	FALSE	1.00033067191959
Cox8a	44	2	5.4594316186373	0	NA	NA	8582.87407042838	13.0672451157018	FALSE	FALSE	none	0	FALSE	FALSE	1.88871516589471
Cp	15	2	3.90689059560852	12	1	3.58496250072116	19583.4615001644	14.2573481724658	FALSE	FALSE	none	0	FALSE	FALSE	6.05880945980287
Cpd	75	2	6.22881869049588	5	0	2.32192809488736	2213.23097350314	11.1119383037808	FALSE	FALSE	none	187	FALSE	FALSE	0.78761420391042
Cpe	62	2	5.95419631038687	2	1	1	8999.98705808086	13.1357072115204	FALSE	FALSE	none	30	FALSE	FALSE	0.383619765462224
Cpeb1	78	3	6.28540221886225	0	NA	NA	3519.05092367046	11.7809706759293	FALSE	FALSE	none	0	FALSE	FALSE	5.59471876551294
Cpeb2	403	6	8.65463602852797	63	7	5.97727992349992	1613.42006985004	10.6559063919649	TRUE	TRUE	both	0	TRUE	FALSE	2.8537720048012
Cpeb3	196	3	7.61470984411521	6	0	2.58496250072116	1331.74668554203	10.3791039749788	TRUE	FALSE	ori only	0	FALSE	FALSE	4.53041367553188
Cpeb4	221	4	7.78790255939143	12	4	3.58496250072116	3893.22691040614	11.9267507169346	TRUE	FALSE	ori only	0	FALSE	FALSE	1.86115411167883
Cplane1	2	1	1	0	NA	NA	745.070590428614	9.54123330747945	FALSE	FALSE	none	0	FALSE	FALSE	NA
Cplx2	30	4	4.90689059560852	4	2	2	711.487978719696	9.47469557099874	FALSE	FALSE	none	0	FALSE	FALSE	0.844895843869616
Cpne1	27	4	4.75488750216347	0	NA	NA	0.691941470474941	-0.531278085676718	FALSE	FALSE	none	0	FALSE	FALSE	NA
Cpne3	150	4	7.22881869049588	0	NA	NA	1563.85088871066	10.6108872446391	TRUE	FALSE	ori only	0	FALSE	FALSE	0.687202487330836
Cpox	16	4	4	0	NA	NA	168.512679653748	7.39671334014534	FALSE	FALSE	none	2	FALSE	TRUE	-0.925488017405205
Cpped1	2	0	1	4	1	2	1558.37081715586	10.6058228508072	FALSE	FALSE	none	0	FALSE	FALSE	0.542715553411401
Cpq	33	2	5.04439411935845	11	2	3.4594316186373	3798.94227318414	11.8913820743634	FALSE	FALSE	none	0	FALSE	FALSE	3.6839801085618
Cpsf2	24	3	4.58496250072116	5	3	2.32192809488736	1193.52763978842	10.2210162614915	FALSE	FALSE	none	0	FALSE	FALSE	0.745063523680965
Cpsf6	88	2	6.4594316186373	4	2	2	2123.95264439026	11.0525358848602	FALSE	FALSE	none	8	FALSE	FALSE	0.469548162780732
Cpt1a	6	2	2.58496250072116	0	NA	NA	2366.95340517163	11.2088155907391	FALSE	FALSE	none	0	FALSE	FALSE	3.26121244531951
Cpt2	3	0	1.58496250072116	0	NA	NA	2909.60583651852	11.5066080095426	FALSE	FALSE	none	0	FALSE	FALSE	3.11382406112003
Cptp	4	0	2	0	NA	NA	305.139068556845	8.25332309733722	FALSE	FALSE	none	0	FALSE	FALSE	-0.0332328122587934
Cracr2a	3	0	1.58496250072116	0	NA	NA	9.96478015307679	3.31683797610652	FALSE	FALSE	none	0	FALSE	FALSE	NA
Cramp1	2	1	1	9	1	3.16992500144231	1132.75791312618	10.1456238538078	FALSE	FALSE	none	0	FALSE	FALSE	NA
Crb2	4	0	2	0	NA	NA	1738.67144995594	10.7637696225388	FALSE	FALSE	none	1	FALSE	FALSE	NA
Crbn	2	0	1	0	NA	NA	1200.01138798618	10.2288323815902	FALSE	FALSE	none	0	FALSE	FALSE	0.877374602089726
Crcp	0	NA	NA	4	2	2	1230.24887517796	10.2647344820682	FALSE	FALSE	none	0	FALSE	FALSE	1.03326522403703
Creb1	94	4	6.55458885167764	23	3	4.52356195605701	1142.47116927833	10.1579420434124	FALSE	TRUE	A only	4	FALSE	FALSE	-0.252941785376868
Creb3l2	12	0	3.58496250072116	0	NA	NA	1499.00911916987	10.5497934445597	FALSE	FALSE	none	0	TRUE	FALSE	-0.212375136833446
Creb5	2	6	1	4	2	2	45.5417384653068	5.50911745942746	FALSE	FALSE	none	0	FALSE	TRUE	0.269548623377691
Crebbp	32	1	5	6	0	2.58496250072116	669.862056930908	9.38772022523902	FALSE	FALSE	none	5	TRUE	TRUE	-0.231679552015192
Crebl2	38	8	5.24792751344359	5	5	2.32192809488736	994.014523364592	9.95712312066994	FALSE	FALSE	none	0	FALSE	FALSE	2.67960934740946
Crebrf	157	5	7.29462074889163	0	NA	NA	1349.37333064754	10.3980738381073	TRUE	FALSE	ori only	0	FALSE	FALSE	2.004283742939
Crebzf	26	3	4.70043971814109	2	1	1	1809.08821160822	10.821047040519	FALSE	FALSE	none	0	FALSE	FALSE	0.359283052015147
Creg1	18	4	4.16992500144231	0	NA	NA	1996.6768490843	10.9633851442602	FALSE	FALSE	none	0	FALSE	FALSE	0.760527402221711
Crem	0	NA	NA	2	1	1	313.400448824962	8.2918634356895	FALSE	FALSE	none	4	FALSE	FALSE	1.07813841566688
Crim1	1282	16	10.3241805466187	167	12	7.38370429247405	31343.0360234608	14.9358573118758	TRUE	TRUE	both	7	FALSE	TRUE	6.3844830978778
Cript	3	0	1.58496250072116	3	3	1.58496250072116	1531.7247830071	10.5809413848887	FALSE	FALSE	none	0	FALSE	FALSE	0.267708429804232
Crk	141	5	7.13955135239879	3	3	1.58496250072116	4661.42402851095	12.1865550389046	TRUE	FALSE	ori only	5	FALSE	FALSE	0.478335245405605
Crkl	47	5	5.55458885167764	0	NA	NA	1138.94007701039	10.1534761292725	FALSE	FALSE	none	2	TRUE	FALSE	0.093358907515478
Crlf2	3	1	1.58496250072116	0	NA	NA	525.210115151687	9.0367508914942	FALSE	FALSE	none	0	FALSE	FALSE	1.89480541021138
Crlf3	8	1	3	0	NA	NA	321.493430092037	8.32864544530467	FALSE	FALSE	none	0	FALSE	FALSE	0.0571241773780923
Crls1	0	NA	NA	4	5	2	605.742504711589	9.24256083805668	FALSE	FALSE	none	0	TRUE	FALSE	0.182734086293311
Crnkl1	15	1	3.90689059560852	0	NA	NA	501.103547175493	8.96896494002352	FALSE	FALSE	none	0	FALSE	FALSE	0.0534325716032886
Crppa	3	0	1.58496250072116	0	NA	NA	128.8455534638	7.00949893957283	FALSE	FALSE	none	0	FALSE	TRUE	NA
Crtap	3	1	1.58496250072116	2	2	1	785.966022123008	9.61832313486141	FALSE	FALSE	none	0	TRUE	FALSE	0.428328744044151
Crtc1	5	1	2.32192809488736	0	NA	NA	1088.15892112882	10.0876735563067	FALSE	FALSE	none	1	FALSE	FALSE	0.585143693291869
Cry1	0	NA	NA	3	0	1.58496250072116	649.755193025111	9.34375244894028	FALSE	FALSE	none	3	FALSE	FALSE	0.230412462404305
Cry2	19	2	4.24792751344359	5	0	2.32192809488736	2721.62765632475	11.410253991064	FALSE	FALSE	none	1	FALSE	FALSE	2.10105811324603
Cryaa	11666	2	13.5100223588138	1049	2	10.0347989625773	4900063.12216672	22.2243689033378	FALSE	FALSE	none	109	FALSE	TRUE	10.0486798990337
Cryab	1405	2	10.4563544151083	206	1	7.68650052718322	833004.510289572	19.667964781498	FALSE	FALSE	none	83	FALSE	TRUE	7.40589891003926
Cryba1	3876	2	11.9203528554151	980	2	9.93663793900257	1829557.04400599	20.8030629676858	FALSE	FALSE	none	54	FALSE	TRUE	10.2649132536533
Cryba2	145	2	7.17990909001493	15	2	3.90689059560852	1006021.73563197	19.9402300449942	FALSE	FALSE	none	13	FALSE	TRUE	9.82061624718457
Cryba4	294	1	8.19967234483636	25	1	4.64385618977472	861677.036762387	19.7167877117687	FALSE	FALSE	none	24	FALSE	TRUE	9.96329775855086
Crybb1	26	0	4.70043971814109	16	0	4	340908.989943896	18.3790271190202	FALSE	FALSE	none	52	FALSE	TRUE	8.94481229838257
Crybb2	700	3	9.45121111183233	39	1	5.28540221886225	5559343.96023885	22.4064832146556	FALSE	FALSE	none	45	FALSE	TRUE	9.23588544539697
Crygb	26	0	4.70043971814109	0	NA	NA	713703.286924408	19.4449648911954	FALSE	FALSE	none	15	FALSE	TRUE	10.7572894029156
Crygc	212	0	7.7279204545632	37	0	5.20945336562895	464182.933843133	18.8243339559463	FALSE	FALSE	none	37	FALSE	TRUE	10.7572894029156
Crygd	72	0	6.16992500144231	16	0	4	251077.777902641	17.9377748203367	FALSE	FALSE	none	108	FALSE	TRUE	10.8549636363986
Cryge	8	0	3	0	NA	NA	24100.1120716919	14.5567522349216	FALSE	FALSE	none	15	FALSE	FALSE	NA
Crygs	1576	1	10.6220518194564	305	1	8.25266543245025	1213528.2228635	20.2107762307689	FALSE	FALSE	none	56	FALSE	TRUE	10.6230022279066
Cryz	24	3	4.58496250072116	0	NA	NA	1190.33482375806	10.2171517242724	FALSE	FALSE	none	4	FALSE	TRUE	0.999748506063014
Cryzl1	12	1	3.58496250072116	0	NA	NA	2485.4457371981	11.2792888910487	FALSE	FALSE	none	0	FALSE	FALSE	1.73967021721756
Cryzl2	9	2	3.16992500144231	0	NA	NA	597.191981125594	9.22205098339854	FALSE	FALSE	none	0	FALSE	FALSE	NA
Cs	5	3	2.32192809488736	0	NA	NA	3360.62130655633	11.71451226559	FALSE	FALSE	none	0	FALSE	FALSE	-0.140951779375868
Csad	5	2	2.32192809488736	0	NA	NA	2582.89981564301	11.3347759705965	FALSE	FALSE	none	1	FALSE	FALSE	2.64052688333161
Csde1	38	3	5.24792751344359	0	NA	NA	7032.27756532591	12.7797762997134	FALSE	FALSE	none	0	FALSE	FALSE	-0.143811966613686
Cse1l	13	4	3.70043971814109	0	NA	NA	2107.86414561784	11.0415661712011	FALSE	FALSE	none	1	FALSE	FALSE	0.159902089665249
Csgalnact2	0	NA	NA	5	0	2.32192809488736	450.086974878075	8.81406000477433	FALSE	FALSE	none	0	FALSE	FALSE	0.267060050679761
Csk	12	1	3.58496250072116	5	1	2.32192809488736	1313.01992585641	10.3586730948122	FALSE	FALSE	none	12	FALSE	FALSE	1.07689993223019
Csmd2	4	4	2	0	NA	NA	78.8734189134947	6.30146727519145	FALSE	FALSE	none	0	FALSE	FALSE	1.24694791515311
Csnk1a1	649	6	9.34207466799914	80	5	6.32192809488736	10236.4991757367	13.3214347857714	TRUE	TRUE	both	0	FALSE	FALSE	-0.162367181978102
Csnk1d	97	2	6.59991284218713	7	0	2.8073549220576	3401.08279875586	11.7317784132896	TRUE	FALSE	ori only	0	TRUE	FALSE	0.106629325127062
Csnk1e	28	1	4.8073549220576	0	NA	NA	2245.83983465467	11.133039328167	FALSE	FALSE	none	1	TRUE	FALSE	-0.059000292235539
Csnk1g1	17	3	4.08746284125034	9	2	3.16992500144231	455.330883291859	8.83077150474567	FALSE	FALSE	none	0	FALSE	FALSE	0.000727404213328844
Csnk1g3	103	3	6.68650052718322	14	2	3.8073549220576	3274.63332131472	11.6771176538656	TRUE	FALSE	ori only	0	FALSE	FALSE	1.83732105830027
Csnk2a1	108	8	6.75488750216347	13	3	3.70043971814109	1987.76217360898	10.9569294402142	TRUE	FALSE	ori only	1	FALSE	FALSE	2.03972665389684
Csnk2a2	9	1	3.16992500144231	0	NA	NA	650.104491869805	9.34452781220297	FALSE	FALSE	none	0	FALSE	FALSE	0.390448951796716
Cspg5	30	4	4.90689059560852	3	1	1.58496250072116	2758.85999921018	11.4298565323754	FALSE	FALSE	none	1	FALSE	FALSE	3.23012449384814
Csrnp1	0	NA	NA	9	0	3.16992500144231	121.905709323706	6.92962188439662	FALSE	FALSE	none	0	FALSE	FALSE	NA
Csrnp2	4	2	2	0	NA	NA	113.52980535411	6.82692729250326	FALSE	FALSE	none	0	FALSE	FALSE	-1.21496084567716
Csrp1	4	2	2	0	NA	NA	10550.6262547058	13.3650410152348	FALSE	FALSE	none	0	FALSE	FALSE	2.00264767048995
Cst3	5	0	2.32192809488736	0	NA	NA	13454.8015425363	13.715833491025	FALSE	FALSE	none	5	FALSE	FALSE	1.2148807618572
Cstf2	21	2	4.39231742277876	9	3	3.16992500144231	3699.5177914429	11.8531215215575	FALSE	FALSE	none	0	FALSE	FALSE	0.156418754578735
Cstf2t	28	2	4.8073549220576	0	NA	NA	1479.36458454145	10.5307619283709	FALSE	FALSE	none	0	FALSE	FALSE	-0.275723485873743
Cstf3	2	1	1	0	NA	NA	699.440155448316	9.45005681452519	FALSE	FALSE	none	0	FALSE	FALSE	-0.287000793595356
Cstpp1	6	0	2.58496250072116	0	NA	NA	1222.62108460074	10.2557616369582	FALSE	FALSE	none	0	FALSE	FALSE	NA
Ct55	5	6	2.32192809488736	0	NA	NA	10.5620226104865	3.40081422983975	FALSE	FALSE	none	0	FALSE	FALSE	NA
Ctbp1	69	3	6.10852445677817	5	0	2.32192809488736	2390.12281400065	11.2228690361725	FALSE	FALSE	none	1	FALSE	FALSE	-0.25046342555872
Ctbp2	18	3	4.16992500144231	4	0	2	2430.50231105844	11.2470387905849	FALSE	FALSE	none	1	TRUE	FALSE	0.124067408083007
Ctbs	9	3	3.16992500144231	0	NA	NA	369.6171447304	8.52988786764303	FALSE	FALSE	none	1	FALSE	FALSE	0.984807226986923
Ctcf	17	1	4.08746284125034	0	NA	NA	1812.53316946224	10.8237916814342	FALSE	FALSE	none	6	FALSE	FALSE	0.235012745546549
Ctdsp1	19	2	4.24792751344359	0	NA	NA	2268.42183786445	11.1474732348211	FALSE	FALSE	none	0	FALSE	FALSE	1.46673656639186
Ctdsp2	71	6	6.14974711950468	0	NA	NA	5394.70329140214	12.3973278983524	FALSE	FALSE	none	0	FALSE	FALSE	-0.119725230882165
Ctdspl	43	4	5.4262647547021	0	NA	NA	877.128289294862	9.77664405729503	FALSE	FALSE	none	0	FALSE	FALSE	1.4761510132485
Ctdspl2	48	2	5.58496250072116	13	2	3.70043971814109	774.454791442354	9.59703721437311	FALSE	FALSE	none	0	TRUE	FALSE	0.000195092762552589
Ctf1	9	0	3.16992500144231	0	NA	NA	291.790290311919	8.18878806634133	FALSE	FALSE	none	0	FALSE	FALSE	0.905136370213899
Cth	6	0	2.58496250072116	0	NA	NA	97.7208862014466	6.61059504192105	FALSE	FALSE	none	6	FALSE	FALSE	-0.199515725462495
Ctif	28	1	4.8073549220576	6	1	2.58496250072116	782.841474764228	9.61257638142111	FALSE	FALSE	none	0	FALSE	FALSE	0.263340215674188
Ctnna1	70	4	6.12928301694497	5	2	2.32192809488736	8431.12474905692	13.0415093905206	FALSE	FALSE	none	3	FALSE	FALSE	0.359326159032653
Ctnna2	89	2	6.4757334309664	5	0	2.32192809488736	9701.93477685443	13.2440567654291	FALSE	FALSE	none	2	FALSE	FALSE	2.61692525133058
Ctnnal1	10	0	3.32192809488736	0	NA	NA	3967.68368425909	11.9540812989602	FALSE	FALSE	none	0	FALSE	FALSE	2.19901220262694
Ctnnb1	676	5	9.40087943628218	48	4	5.58496250072116	24510.6270513571	14.5811197724572	TRUE	TRUE	both	22	TRUE	TRUE	-0.17060017241669
Ctnnd1	87	2	6.44294349584873	8	1	3	5073.47577459357	12.3087587428764	FALSE	FALSE	none	1	FALSE	FALSE	0.794485232172431
Ctnnd2	89	6	6.4757334309664	0	NA	NA	2156.40333521267	11.0744113306974	FALSE	FALSE	none	3	FALSE	TRUE	3.78178259152971
Ctns	4	0	2	0	NA	NA	412.543549215848	8.68840261197309	FALSE	FALSE	none	19	FALSE	FALSE	0.308852857373046
Ctps2	2	0	1	0	NA	NA	1196.57243230927	10.2246920150701	FALSE	FALSE	none	0	TRUE	FALSE	0.221213225998765
Ctr9	2	0	1	0	NA	NA	1416.7413462924	10.4683606748991	FALSE	FALSE	none	0	FALSE	FALSE	0.420162371446722
Ctsb	42	4	5.39231742277876	14	2	3.8073549220576	9712.90897584209	13.2456877261873	FALSE	FALSE	none	1	FALSE	FALSE	0.224146449408089
Ctsc	3	4	1.58496250072116	0	NA	NA	704.143851666699	9.45972638125924	FALSE	FALSE	none	0	FALSE	FALSE	1.31925447825729
Ctsd	16	0	4	0	NA	NA	23533.2755556199	14.5224145202969	FALSE	FALSE	none	4	FALSE	FALSE	1.96898207378802
Ctsl	116	2	6.85798099512757	7	0	2.8073549220576	42475.5000571774	15.3743433116738	TRUE	FALSE	ori only	2	FALSE	FALSE	2.32701509327984
Ctso	8	2	3	0	NA	NA	745.075635146489	9.54124307563419	FALSE	FALSE	none	0	FALSE	FALSE	1.71711290178759
Cttn	49	1	5.61470984411521	0	NA	NA	6920.20007950795	12.7565980348855	FALSE	FALSE	none	0	FALSE	FALSE	-0.297749904618524
Cttnbp2nl	25	1	4.64385618977472	3	1	1.58496250072116	797.976201602664	9.64020191073138	FALSE	FALSE	none	0	FALSE	FALSE	-0.696248619137531
Cubn	4	0	2	0	NA	NA	2145.77164916207	11.0672808387853	FALSE	FALSE	none	0	FALSE	FALSE	4.49609602947247
Cul1	3	2	1.58496250072116	0	NA	NA	4048.72717656846	11.983252714964	FALSE	FALSE	none	2	TRUE	FALSE	0.481296461070292
Cul2	7	3	2.8073549220576	0	NA	NA	995.094621453974	9.95868990478979	FALSE	FALSE	none	0	FALSE	FALSE	0.151323176523469
Cul3	147	3	7.19967234483636	10	3	3.32192809488736	6584.88907090875	12.684943421697	TRUE	FALSE	ori only	0	FALSE	FALSE	1.16340425670676
Cul4a	56	6	5.8073549220576	0	NA	NA	3517.82665894165	11.7804686803638	FALSE	FALSE	none	0	FALSE	FALSE	1.12640175040364
Cul4b	2	0	1	0	NA	NA	778.092508371399	9.60379787896389	FALSE	FALSE	none	0	FALSE	FALSE	-0.471794082759095
Cul5	25	1	4.64385618977472	0	NA	NA	1488.34940434078	10.539497537409	FALSE	FALSE	none	0	FALSE	FALSE	0.7373278389135
Cux1	55	5	5.78135971352466	0	NA	NA	1827.69973998673	10.8358133642416	FALSE	FALSE	none	1	TRUE	FALSE	0.66363181867355
Cux2	5	0	2.32192809488736	0	NA	NA	696.060207899098	9.44306829165427	FALSE	FALSE	none	0	FALSE	FALSE	1.4419110361645
Cwc15	11	2	3.4594316186373	0	NA	NA	2038.35858337587	10.993192154101	FALSE	FALSE	none	0	FALSE	FALSE	0.354703194722878
Cwc25	3	0	1.58496250072116	0	NA	NA	385.514799213889	8.59064243342391	FALSE	FALSE	none	0	FALSE	FALSE	0.164825685862629
Cwf19l2	13	6	3.70043971814109	4	2	2	640.046202481577	9.32203224127043	FALSE	FALSE	none	0	FALSE	FALSE	0.0506309338451968
Cx3cr1	0	NA	NA	9	0	3.16992500144231	75.1784775426252	6.23224779420092	FALSE	FALSE	none	2	FALSE	FALSE	1.37228462071348
Cxadr	276	5	8.10852445677817	18	3	4.16992500144231	3508.71430626871	11.7767267671103	TRUE	TRUE	both	0	FALSE	FALSE	0.599166799092719
Cxxc1	0	NA	NA	4	2	2	1413.6252728957	10.4651840225019	FALSE	FALSE	none	0	FALSE	FALSE	0.369294745885815
Cxxc4	17	2	4.08746284125034	0	NA	NA	394.49279311655	8.62385513404391	FALSE	FALSE	none	0	FALSE	FALSE	0.353224148313017
Cxxc5	86	7	6.4262647547021	17	7	4.08746284125034	2460.33912561688	11.2646414706028	FALSE	TRUE	A only	0	FALSE	FALSE	1.57744584308721
Cyb561	7	0	2.8073549220576	0	NA	NA	133.322615647856	7.05877771675477	FALSE	FALSE	none	0	FALSE	FALSE	2.35739150618191
Cyb561a3	6	6	2.58496250072116	0	NA	NA	359.870465323671	8.49133389448384	FALSE	FALSE	none	0	FALSE	FALSE	1.02740494867333
Cyb561d1	4	1	2	0	NA	NA	405.637249154024	8.66404632905462	FALSE	FALSE	none	0	FALSE	FALSE	NA
Cyb561d2	5	0	2.32192809488736	0	NA	NA	258.601440274227	8.01458649999907	FALSE	FALSE	none	0	FALSE	FALSE	1.34041062630774
Cyb5a	0	NA	NA	9	3	3.16992500144231	2429.29548732734	11.246322267503	FALSE	FALSE	none	0	FALSE	FALSE	-0.186134721680571
Cyb5b	78	3	6.28540221886225	0	NA	NA	2181.93730434458	11.0913939326065	FALSE	FALSE	none	0	TRUE	FALSE	0.022683552534984
Cyb5d2	6	2	2.58496250072116	0	NA	NA	377.313724164784	8.55962076653122	FALSE	FALSE	none	0	FALSE	FALSE	2.65899172345205
Cyb5r1	5	8	2.32192809488736	0	NA	NA	985.399654156776	9.94456515508588	FALSE	FALSE	none	0	FALSE	FALSE	0.589869823517278
Cyb5r3	6	1	2.58496250072116	5	0	2.32192809488736	5133.88475872494	12.3258351964924	FALSE	FALSE	none	0	FALSE	FALSE	1.26567269104269
Cyb5r4	4	0	2	0	NA	NA	321.466295395362	8.32852367378213	FALSE	FALSE	none	0	FALSE	FALSE	0.346469867685439
Cybrd1	7	0	2.8073549220576	7	0	2.8073549220576	1894.22761211421	10.8873939814339	FALSE	FALSE	none	0	FALSE	FALSE	2.81773424175024
Cycs	6	0	2.58496250072116	0	NA	NA	398.83601731215	8.63965188950911	FALSE	FALSE	none	0	FALSE	FALSE	-0.106078506384287
Cyfip1	7	3	2.8073549220576	0	NA	NA	1812.4696833903	10.8237411484858	FALSE	FALSE	none	0	TRUE	FALSE	0.351702906026495
Cyfip2	33	2	5.04439411935845	17	2	4.08746284125034	3098.38839625013	11.5973022881253	FALSE	TRUE	A only	0	FALSE	FALSE	1.54793517303985
Cyhr1	11	2	3.4594316186373	0	NA	NA	3818.30839422976	11.8987179146061	FALSE	FALSE	none	0	TRUE	FALSE	1.15561821719914
Cyld	27	3	4.75488750216347	0	NA	NA	1311.74467139171	10.3572712140959	FALSE	FALSE	none	0	FALSE	FALSE	0.939772140271896
Cyp20a1	12	2	3.58496250072116	0	NA	NA	299.150077983537	8.22472562885467	FALSE	FALSE	none	0	FALSE	FALSE	0.875645012864389
Cyp26a1	14	3	3.8073549220576	0	NA	NA	1273.13972026168	10.3141750406393	FALSE	FALSE	none	3	FALSE	FALSE	2.43881101659679
Cyp2j6	5	2	2.32192809488736	0	NA	NA	576.583211410179	9.171385019726	FALSE	FALSE	none	0	FALSE	FALSE	1.25802289411776
Cyp2u1	11	2	3.4594316186373	0	NA	NA	103.561619938228	6.69434562731899	FALSE	FALSE	none	0	FALSE	FALSE	0.779259221997792
Cyp4v3	7	2	2.8073549220576	6	1	2.58496250072116	1527.01070825524	10.5764944638188	FALSE	FALSE	none	0	FALSE	FALSE	4.76534367761848
Cyp51	51	2	5.6724253419715	0	NA	NA	1818.01561323428	10.8281488742045	FALSE	FALSE	none	2	FALSE	FALSE	0.300672962540219
Cyria	9	1	3.16992500144231	0	NA	NA	792.869360701766	9.63093936567376	FALSE	FALSE	none	0	FALSE	FALSE	NA
Cyrib	135	3	7.07681559705083	3	2	1.58496250072116	3987.59283342023	11.9613023906884	TRUE	FALSE	ori only	0	FALSE	FALSE	NA
Cystm1	0	NA	NA	2	1	1	285.52826559711	8.15748976064582	FALSE	FALSE	none	0	FALSE	FALSE	1.33224714833567
Cyth1	10	0	3.32192809488736	0	NA	NA	1700.87544829219	10.7320617838584	FALSE	FALSE	none	0	FALSE	FALSE	1.21491767492851
Cyth2	8	3	3	0	NA	NA	3062.85972412264	11.5806635791383	FALSE	FALSE	none	0	FALSE	FALSE	0.0415928586895107
Cyth3	6	0	2.58496250072116	0	NA	NA	786.461611775279	9.61923253729355	FALSE	FALSE	none	0	TRUE	FALSE	-0.948788530431592
Czib	12	2	3.58496250072116	0	NA	NA	2001.86099179328	10.9671260823059	FALSE	FALSE	none	0	FALSE	FALSE	NA
D030056L22Rik	15	5	3.90689059560852	0	NA	NA	712.393179142328	9.47652989309712	FALSE	FALSE	none	0	FALSE	FALSE	1.10209065616913
D430019H16Rik	7	1	2.8073549220576	0	NA	NA	60.8602180700238	5.92742759811184	FALSE	FALSE	none	0	FALSE	FALSE	-1.87581277652368
D5Ertd579e	15	2	3.90689059560852	3	0	1.58496250072116	2136.5798253992	11.0610875036498	FALSE	FALSE	none	0	FALSE	FALSE	0.572135772989941
D630045J12Rik	65	2	6.02236781302845	21	1	4.39231742277876	2106.17152606525	11.0404072185219	FALSE	TRUE	A only	0	FALSE	FALSE	1.96410942824237
D8Ertd738e	10	1	3.32192809488736	0	NA	NA	1729.83975503959	10.7564226836123	FALSE	FALSE	none	0	FALSE	FALSE	0.589659077411331
Daam1	123	11	6.94251450533924	11	3	3.4594316186373	2806.74245568292	11.4546809741073	TRUE	FALSE	ori only	0	FALSE	FALSE	1.32278619889612
Dab1	16	4	4	0	NA	NA	1275.17742228373	10.3164822756216	FALSE	FALSE	none	0	FALSE	FALSE	1.68170934184585
Dab2ip	18	2	4.16992500144231	0	NA	NA	2350.41832430751	11.1987018332372	FALSE	FALSE	none	0	FALSE	FALSE	0.336278067455341
Dact1	21	4	4.39231742277876	0	NA	NA	264.596329989633	8.0476492410267	FALSE	FALSE	none	0	FALSE	FALSE	-1.232928949829
Dact3	2	0	1	0	NA	NA	89.2972190168867	6.4805433410847	FALSE	FALSE	none	0	FALSE	FALSE	-0.607584469771148
Dad1	17	1	4.08746284125034	0	NA	NA	2517.54829116225	11.2978037366785	FALSE	FALSE	none	0	FALSE	FALSE	1.44524715701187
Dag1	78	1	6.28540221886225	10	1	3.32192809488736	4682.02325196796	12.192916383874	FALSE	FALSE	none	2	TRUE	FALSE	0.822900483204135
Daglb	4	3	2	0	NA	NA	396.944564740786	8.63279373175799	FALSE	FALSE	none	0	TRUE	FALSE	0.962579690972214
Dapk1	8	1	3	2	0	1	2238.01060159479	11.1280011551283	FALSE	FALSE	none	1	FALSE	FALSE	1.42995315829036
Dapl1	11	1	3.4594316186373	0	NA	NA	67497.4902492041	16.0425462391597	FALSE	FALSE	none	1	FALSE	FALSE	7.81036868737902
Dazap2	115	7	6.84549005094437	23	7	4.52356195605701	7801.44374432714	12.9295254201804	TRUE	TRUE	both	0	FALSE	FALSE	NA
Dbi	234	2	7.8703647195834	11	1	3.4594316186373	46382.3432118573	15.5012880855776	TRUE	FALSE	ori only	24	FALSE	FALSE	1.44834879580069
Dbn1	11	1	3.4594316186373	4	1	2	3013.23113219884	11.5570956248656	FALSE	FALSE	none	1	FALSE	FALSE	0.307275372697722
Dbnl	32	7	5	0	NA	NA	20767.2911023771	14.3420254220178	FALSE	FALSE	none	0	FALSE	FALSE	2.4887778063169
Dcaf1	5	2	2.32192809488736	0	NA	NA	1169.64035092104	10.1918492728413	FALSE	FALSE	none	0	FALSE	FALSE	NA
Dcaf10	29	3	4.85798099512757	0	NA	NA	1095.26995390669	10.0970707829477	FALSE	FALSE	none	0	FALSE	FALSE	0.428820667830969
Dcaf12	65	2	6.02236781302845	7	1	2.8073549220576	1739.87161912707	10.7647651417236	FALSE	FALSE	none	0	FALSE	FALSE	0.566020837670296
Dcaf12l1	11	0	3.4594316186373	0	NA	NA	217.56739467836	7.76531855582803	FALSE	FALSE	none	0	FALSE	FALSE	-0.143841708422669
Dcaf17	66	5	6.04439411935845	0	NA	NA	621.032877938328	9.27852583758118	FALSE	FALSE	none	0	FALSE	FALSE	1.90466652826239
Dcaf5	50	4	5.64385618977472	0	NA	NA	1812.76322502754	10.8239747837175	FALSE	FALSE	none	0	FALSE	FALSE	1.96718092401271
Dcaf7	79	6	6.3037807481771	20	3	4.32192809488736	2713.00685851687	11.4056769794384	FALSE	TRUE	A only	1	TRUE	FALSE	-0.0432377103731316
Dcaf8	2	1	1	7	2	2.8073549220576	4352.6052149254	12.0876634570282	FALSE	FALSE	none	0	TRUE	FALSE	0.574942751928179
Dcakd	9	0	3.16992500144231	0	NA	NA	1114.0791217861	10.1216359810339	FALSE	FALSE	none	0	FALSE	FALSE	1.42724577092552
Dcbld1	7	1	2.8073549220576	0	NA	NA	366.188180209598	8.51644141447578	FALSE	FALSE	none	0	FALSE	FALSE	-0.232715583200752
Dck	14	5	3.8073549220576	4	0	2	128.575863838456	7.00647603626128	FALSE	FALSE	none	0	FALSE	FALSE	-1.25413162310492
Dclk1	75	5	6.22881869049588	8	1	3	650.637633365358	9.34571046112296	FALSE	FALSE	none	0	FALSE	FALSE	-0.735661597758154
Dclre1b	12	0	3.58496250072116	0	NA	NA	203.020093288305	7.66547871054883	FALSE	FALSE	none	0	FALSE	FALSE	0.0319889190820903
Dcp1a	24	3	4.58496250072116	13	3	3.70043971814109	938.198188659071	9.87374890525891	FALSE	FALSE	none	0	FALSE	FALSE	0.0267522471545192
Dcp2	165	6	7.36632221424582	22	4	4.4594316186373	1251.33562926146	10.2892530811431	TRUE	TRUE	both	1	FALSE	FALSE	0.232917835175964
Dctd	2	0	1	0	NA	NA	170.671296388878	7.4150766351383	FALSE	FALSE	none	0	FALSE	FALSE	0.839657920134707
Dctn2	3	0	1.58496250072116	0	NA	NA	7111.41106020136	12.7959201353049	FALSE	FALSE	none	1	FALSE	FALSE	0.686431729770481
Dctn4	77	4	6.2667865406949	17	1	4.08746284125034	1822.31106380152	10.8315535291477	FALSE	TRUE	A only	0	FALSE	FALSE	0.584796086277257
Dctn5	3	2	1.58496250072116	0	NA	NA	777.977317647237	9.60358428303904	FALSE	FALSE	none	0	FALSE	FALSE	0.0947189119324901
Dctn6	20	1	4.32192809488736	8	0	3	1430.62183576241	10.4824266515056	FALSE	FALSE	none	0	FALSE	FALSE	1.83080924344407
Dcun1d1	38	2	5.24792751344359	0	NA	NA	694.844108708932	9.44054552902137	FALSE	FALSE	none	0	FALSE	FALSE	-0.436610017424625
Dcun1d3	23	2	4.52356195605701	2	1	1	385.100644488305	8.58909172734562	FALSE	FALSE	none	0	FALSE	FALSE	1.07913536031591
Dcun1d4	102	6	6.6724253419715	20	4	4.32192809488736	2423.68102020291	11.2429841233851	TRUE	TRUE	both	0	TRUE	FALSE	1.28864693709507
Dcun1d5	9	1	3.16992500144231	7	1	2.8073549220576	758.801960838137	9.56757959663139	FALSE	FALSE	none	0	FALSE	FALSE	0.200196171263136
Ddah1	35	4	5.12928301694497	14	2	3.8073549220576	1227.03710201605	10.2609631572043	FALSE	FALSE	none	0	FALSE	FALSE	0.665537828530778
Ddb1	20	5	4.32192809488736	4	0	2	10969.3890739177	13.4211955584745	FALSE	FALSE	none	1	FALSE	FALSE	0.408339982784149
Ddhd1	2	0	1	0	NA	NA	677.813876475626	9.40474536232641	FALSE	FALSE	none	0	FALSE	FALSE	0.118411144936586
Ddhd2	5	1	2.32192809488736	0	NA	NA	736.118880080634	9.52379496400968	FALSE	FALSE	none	0	FALSE	FALSE	1.10793451658547
Ddi2	72	1	6.16992500144231	3	1	1.58496250072116	928.824313736558	9.85926192774914	FALSE	FALSE	none	0	FALSE	FALSE	0.667994816693338
Ddit4	7	0	2.8073549220576	7	1	2.8073549220576	1196.14276025622	10.2241738708724	FALSE	FALSE	none	1	TRUE	FALSE	0.817517093701965
Ddit4l	3	4	1.58496250072116	0	NA	NA	216.092470453804	7.75550499344735	FALSE	FALSE	none	0	FALSE	FALSE	0.643083643582533
Ddo	9	2	3.16992500144231	0	NA	NA	396.101520112394	8.62972642763529	FALSE	FALSE	none	1	FALSE	FALSE	3.10684755524748
Ddost	4	3	2	0	NA	NA	3515.27206708577	11.7794206367325	FALSE	FALSE	none	0	FALSE	FALSE	0.533167650376241
Ddr2	16	1	4	0	NA	NA	2137.52525799782	11.0617257523205	FALSE	FALSE	none	0	FALSE	FALSE	-0.204452345533606
Ddx17	90	3	6.49185309632967	4	0	2	12193.5893097266	13.5738352403007	FALSE	FALSE	none	0	TRUE	FALSE	0.137185027725452
Ddx19a	3	0	1.58496250072116	0	NA	NA	1129.74829408383	10.1417856632079	FALSE	FALSE	none	0	FALSE	FALSE	1.10730256962938
Ddx19b	7	3	2.8073549220576	0	NA	NA	554.455043741257	9.11492667847391	FALSE	FALSE	none	0	FALSE	FALSE	2.15838938315156
Ddx21	52	1	5.70043971814109	0	NA	NA	1957.47665674767	10.9347793878897	FALSE	FALSE	none	0	TRUE	FALSE	0.345072384931778
Ddx39b	17	5	4.08746284125034	0	NA	NA	3836.32523829104	11.9055093198719	FALSE	FALSE	none	1	FALSE	FALSE	0.407386731760768
Ddx3x	148	4	7.20945336562895	20	3	4.32192809488736	9306.65583013008	13.1840471405234	TRUE	TRUE	both	0	TRUE	FALSE	0.116756723674773
Ddx3y	75	2	6.22881869049588	5	2	2.32192809488736	2306.48687730483	11.1714813689143	FALSE	FALSE	none	0	FALSE	FALSE	-0.355511377021443
Ddx42	25	4	4.64385618977472	4	2	2	1974.83627584919	10.947517336022	FALSE	FALSE	none	0	FALSE	FALSE	0.221327403366977
Ddx46	23	3	4.52356195605701	0	NA	NA	1480.01378177645	10.531394894846	FALSE	FALSE	none	0	FALSE	FALSE	0.348876687181193
Ddx5	154	3	7.2667865406949	9	2	3.16992500144231	16374.575264364	13.9991698650122	TRUE	FALSE	ori only	0	FALSE	FALSE	0.2438961204839
Ddx51	3	2	1.58496250072116	0	NA	NA	366.483767231101	8.5176054878505	FALSE	FALSE	none	0	FALSE	FALSE	0.910689697695115
Ddx6	90	5	6.49185309632967	10	2	3.32192809488736	3515.66009815497	11.7795798789174	FALSE	FALSE	none	0	FALSE	FALSE	0.0686589269282624
Deaf1	4	1	2	0	NA	NA	536.825847810631	9.06831032780024	FALSE	FALSE	none	0	FALSE	FALSE	0.283533049385105
Decr1	21	1	4.39231742277876	0	NA	NA	1292.32696950075	10.3357554147543	FALSE	FALSE	none	0	FALSE	FALSE	1.02984727379961
Dedd2	3	0	1.58496250072116	0	NA	NA	486.881877490269	8.9274279920012	FALSE	FALSE	none	0	FALSE	FALSE	0.783197576304711
Def8	12	3	3.58496250072116	0	NA	NA	999.671121524883	9.96530973527816	FALSE	FALSE	none	0	FALSE	FALSE	0.588583446647865
Degs1	34	0	5.08746284125034	10	1	3.32192809488736	2673.78465508631	11.3846675610322	FALSE	FALSE	none	0	FALSE	FALSE	0.877502358602624
Dek	67	2	6.06608919045777	0	NA	NA	1699.92157279554	10.7312524727021	FALSE	FALSE	none	0	FALSE	FALSE	-0.436153113067267
Dennd11	24	3	4.58496250072116	0	NA	NA	1976.77356315614	10.9489319063507	FALSE	FALSE	none	0	FALSE	FALSE	NA
Dennd1a	2	0	1	0	NA	NA	1855.94559723651	10.8579387064706	FALSE	FALSE	none	0	TRUE	FALSE	1.17009104364205
Dennd1b	101	5	6.65821148275179	11	4	3.4594316186373	606.382971677813	9.24408543038645	TRUE	FALSE	ori only	0	FALSE	FALSE	1.83608443833095
Dennd2b	6	0	2.58496250072116	0	NA	NA	1473.82706978062	10.5253515416555	FALSE	FALSE	none	0	FALSE	FALSE	NA
Dennd4a	18	2	4.16992500144231	5	2	2.32192809488736	1222.34936341609	10.2554409698454	FALSE	FALSE	none	0	FALSE	FALSE	1.45177202710854
Dennd5a	25	1	4.64385618977472	0	NA	NA	5599.97660749644	12.4512050853467	FALSE	FALSE	none	0	FALSE	FALSE	0.396655423975476
Dennd5b	25	0	4.64385618977472	0	NA	NA	438.637522755964	8.77688542079779	FALSE	FALSE	none	0	FALSE	FALSE	0.41120334248539
Dennd6a	122	4	6.93073733756289	12	4	3.58496250072116	1435.32855095943	10.4871652965358	TRUE	FALSE	ori only	0	FALSE	FALSE	0.173890028563956
Denr	36	4	5.16992500144231	0	NA	NA	1445.32204242974	10.4971752702954	FALSE	FALSE	none	0	FALSE	FALSE	0.0334437414796685
Depdc1b	4	3	2	0	NA	NA	6.22402147459736	2.63784703803003	FALSE	FALSE	none	0	FALSE	FALSE	-0.457950450747781
Depdc5	6	1	2.58496250072116	0	NA	NA	434.015954057684	8.76160426566305	FALSE	FALSE	none	0	FALSE	FALSE	0.273524527548954
Deptor	2	1	1	0	NA	NA	141.707157677754	7.1467688208987	FALSE	FALSE	none	0	FALSE	FALSE	0.197610433645484
Derl1	46	4	5.52356195605701	4	0	2	3207.02434314678	11.6470195893627	FALSE	FALSE	none	0	FALSE	FALSE	1.21765508727671
Derl2	16	2	4	17	1	4.08746284125034	1332.49566691367	10.3799151262152	FALSE	TRUE	A only	0	TRUE	FALSE	1.03522425090162
Desi1	0	NA	NA	8	2	3	1243.72997141293	10.2804575778553	FALSE	FALSE	none	0	FALSE	FALSE	0.478578840108379
Desi2	64	3	6	0	NA	NA	522.390644665481	9.02898525010552	FALSE	FALSE	none	0	FALSE	FALSE	0.157258462774876
Dexi	3	0	1.58496250072116	0	NA	NA	515.748545138427	9.01052403623154	FALSE	FALSE	none	2	FALSE	FALSE	0.118007157229857
Dgat2	2	0	1	0	NA	NA	244.804747162212	7.93548772427987	FALSE	FALSE	none	2	FALSE	FALSE	0.417425404153332
Dgcr2	22	2	4.4594316186373	0	NA	NA	1774.20367504532	10.7929559223231	FALSE	FALSE	none	1	TRUE	FALSE	0.322780651149693
Dgcr8	18	2	4.16992500144231	0	NA	NA	826.368408908878	9.69064129249942	FALSE	FALSE	none	0	TRUE	FALSE	-0.0172127477199748
Dgkb	21	3	4.39231742277876	11	3	3.4594316186373	1156.56914683741	10.1756358064229	FALSE	FALSE	none	0	FALSE	FALSE	3.14462589616755
Dgkd	5	2	2.32192809488736	0	NA	NA	1441.64138621351	10.4934966179822	FALSE	FALSE	none	0	FALSE	FALSE	0.707071843659073
Dgke	17	1	4.08746284125034	0	NA	NA	645.78195958974	9.33490332850619	FALSE	FALSE	none	0	FALSE	FALSE	1.12216115167066
Dgkg	7	2	2.8073549220576	0	NA	NA	630.837766747469	9.30112522318831	FALSE	FALSE	none	0	FALSE	FALSE	3.32953396430183
Dgkq	5	0	2.32192809488736	3	0	1.58496250072116	588.051694918294	9.19979917599971	FALSE	FALSE	none	0	FALSE	FALSE	0.306638061719972
Dguok	8	0	3	0	NA	NA	395.248293238393	8.62661542252454	FALSE	FALSE	none	0	FALSE	FALSE	0.485938460293676
Dhcr24	17	3	4.08746284125034	0	NA	NA	1593.081054613	10.6376039564929	FALSE	FALSE	none	2	FALSE	FALSE	1.21392341452742
Dhcr7	23	3	4.52356195605701	3	4	1.58496250072116	1290.84035991819	10.3340948761707	FALSE	FALSE	none	0	FALSE	TRUE	1.18972356420164
Dhdds	11	0	3.4594316186373	0	NA	NA	1221.24134082162	10.2541326175022	FALSE	FALSE	none	0	FALSE	FALSE	-0.123509577709182
Dhodh	6	2	2.58496250072116	0	NA	NA	299.331286409563	8.22559926844025	FALSE	FALSE	none	1	FALSE	FALSE	0.412730909367043
Dhrs1	10	1	3.32192809488736	4	0	2	2056.6118223699	11.0060538010385	FALSE	FALSE	none	0	FALSE	FALSE	0.68349792727864
Dhx15	19	1	4.24792751344359	3	3	1.58496250072116	4116.54194118062	12.0072172096505	FALSE	FALSE	none	0	FALSE	FALSE	-0.10963105571868
Dhx30	4	1	2	3	1	1.58496250072116	2121.87939358711	11.051126941283	FALSE	FALSE	none	0	TRUE	FALSE	0.643932660813758
Dhx32	5	4	2.32192809488736	6	0	2.58496250072116	22983.8490849687	14.4883328046348	FALSE	FALSE	none	0	FALSE	FALSE	4.87417799339985
Dhx33	3	0	1.58496250072116	0	NA	NA	772.288849488162	9.59299673128858	FALSE	FALSE	none	0	FALSE	FALSE	0.514157663480528
Dhx35	5	0	2.32192809488736	0	NA	NA	501.590032601411	8.97036486953471	FALSE	FALSE	none	0	FALSE	FALSE	0.523039503794838
Dhx36	4	0	2	0	NA	NA	1604.44585571682	10.647859389329	FALSE	FALSE	none	0	TRUE	FALSE	-0.0421878105193782
Dhx40	16	0	4	0	NA	NA	1543.82170340047	10.5922904294488	FALSE	FALSE	none	0	TRUE	FALSE	1.06199605144293
Dhx57	0	NA	NA	4	0	2	557.904119869353	9.1238733948498	FALSE	FALSE	none	0	FALSE	FALSE	-0.124809708300869
Dhx9	40	2	5.32192809488736	0	NA	NA	3465.35374445734	11.7587869153291	FALSE	FALSE	none	0	FALSE	FALSE	0.0633107549467384
Diablo	31	2	4.95419631038687	0	NA	NA	610.222274476179	9.25319103224424	FALSE	FALSE	none	4	FALSE	FALSE	0.187585654290299
Diaph1	0	NA	NA	2	0	1	1037.49126348956	10.0188834725208	FALSE	FALSE	none	0	FALSE	FALSE	NA
Diaph2	5	1	2.32192809488736	0	NA	NA	272.215693492242	8.08860643174809	FALSE	FALSE	none	0	FALSE	FALSE	NA
Dicer1	7	1	2.8073549220576	0	NA	NA	1508.03260517172	10.5584519061142	FALSE	FALSE	none	2	FALSE	TRUE	0.442674082707258
Dido1	9	0	3.16992500144231	4	0	2	1957.49174747187	10.9347905099784	FALSE	FALSE	none	0	FALSE	FALSE	-0.284440728888192
Dip2a	2	0	1	0	NA	NA	990.158650571238	9.9515158927999	FALSE	FALSE	none	0	FALSE	FALSE	0.266413501804686
Dip2b	45	5	5.49185309632967	3	2	1.58496250072116	662.236212837841	9.37120209306947	FALSE	FALSE	none	0	FALSE	FALSE	1.30891566901603
Dip2c	23	3	4.52356195605701	0	NA	NA	888.4514671125	9.79514915897353	FALSE	FALSE	none	0	FALSE	FALSE	0.377930993446024
Dipk2a	134	2	7.06608919045777	9	1	3.16992500144231	4649.18083448707	12.1827608266609	TRUE	FALSE	ori only	0	FALSE	FALSE	NA
Dis3	5	1	2.32192809488736	0	NA	NA	437.376309998543	8.77273127030432	FALSE	FALSE	none	0	FALSE	FALSE	-0.238085606195697
Dixdc1	36	1	5.16992500144231	5	1	2.32192809488736	2034.50857254882	10.9904646439863	FALSE	FALSE	none	0	FALSE	FALSE	0.630513114559932
Dkc1	10	2	3.32192809488736	0	NA	NA	854.572728001081	9.73905946676871	FALSE	FALSE	none	0	FALSE	FALSE	0.747355359078545
Dkk3	261	3	8.02790599656988	22	1	4.4594316186373	95835.9562282378	16.5482794148407	FALSE	TRUE	A only	7	FALSE	FALSE	6.09172064683999
Dlat	2	0	1	0	NA	NA	1090.38273649501	10.0906189106026	FALSE	FALSE	none	0	FALSE	FALSE	0.124306015050052
Dld	5	2	2.32192809488736	0	NA	NA	2786.38245798776	11.4441775800645	FALSE	FALSE	none	11	FALSE	FALSE	-0.460699912417481
Dlg1	23	3	4.52356195605701	0	NA	NA	4095.73289688133	11.9999059177467	FALSE	FALSE	none	6	TRUE	FALSE	0.815476230289947
Dlg2	10	4	3.32192809488736	0	NA	NA	416.02007642651	8.700509341848	FALSE	FALSE	none	1	FALSE	FALSE	0.954159009870591
Dlg3	14	4	3.8073549220576	0	NA	NA	3214.79489941577	11.6505109827022	FALSE	FALSE	none	0	FALSE	FALSE	1.25636563570976
Dlg5	19	0	4.24792751344359	2	1	1	827.805822130689	9.69314858515319	FALSE	FALSE	none	0	FALSE	FALSE	-0.746508910353383
Dlgap4	25	9	4.64385618977472	2	4	1	1725.63059419345	10.7529079444487	FALSE	FALSE	none	0	TRUE	FALSE	0.181610224425409
Dlst	19	1	4.24792751344359	0	NA	NA	2192.70767923968	11.0984977766456	FALSE	FALSE	none	0	FALSE	FALSE	0.168310712266203
Dmac1	10	2	3.32192809488736	0	NA	NA	520.451113722645	9.02361884647488	FALSE	FALSE	none	0	FALSE	FALSE	NA
Dmd	47	5	5.55458885167764	8	2	3	1674.11083291631	10.7091793279659	FALSE	FALSE	none	80	TRUE	TRUE	2.30913189479584
Dmrta2	35	2	5.12928301694497	0	NA	NA	2234.61113445857	11.1258080810823	FALSE	FALSE	none	1	FALSE	FALSE	4.63651207609523
Dmwd	6	3	2.58496250072116	0	NA	NA	3589.60071530696	11.8096076612778	FALSE	FALSE	none	1	FALSE	FALSE	1.82813032753492
Dmxl1	90	6	6.49185309632967	2	2	1	1989.13198395839	10.9579232904893	FALSE	FALSE	none	0	FALSE	FALSE	1.04179713571812
Dmxl2	32	1	5	4	1	2	1362.21747084836	10.4117413250674	FALSE	FALSE	none	0	FALSE	FALSE	1.83118678846285
Dna2	5	1	2.32192809488736	0	NA	NA	82.6431104850959	6.36882264963453	FALSE	FALSE	none	0	FALSE	TRUE	0.441066557017412
Dnaaf10	58	3	5.85798099512757	4	1	2	251.641413997955	7.9752255637117	FALSE	FALSE	none	0	FALSE	FALSE	NA
Dnaaf2	4	1	2	0	NA	NA	199.017051721027	7.63674823551579	FALSE	FALSE	none	0	FALSE	FALSE	0.0543211500111714
Dnaaf9	8	0	3	0	NA	NA	854.065246576708	9.73820247896122	FALSE	FALSE	none	0	FALSE	FALSE	NA
Dnaja1	66	4	6.04439411935845	4	1	2	1451.05138992399	10.50288289895	FALSE	FALSE	none	0	TRUE	FALSE	0.121943973552966
Dnaja2	95	2	6.56985560833095	10	1	3.32192809488736	4102.38160430259	12.0022459824839	TRUE	FALSE	ori only	0	FALSE	FALSE	-0.0691993999164039
Dnaja3	15	1	3.90689059560852	0	NA	NA	1420.51459676021	10.4721979409452	FALSE	FALSE	none	0	FALSE	FALSE	0.670431619111708
Dnajb1	135	20	7.07681559705083	0	NA	NA	17058.1370968879	14.0581724794395	TRUE	FALSE	ori only	1	FALSE	FALSE	2.28618081019507
Dnajb11	24	3	4.58496250072116	0	NA	NA	2279.28681142783	11.1543667605552	FALSE	FALSE	none	0	FALSE	FALSE	0.778265966742755
Dnajb12	31	3	4.95419631038687	3	2	1.58496250072116	2252.77185727903	11.1374855010149	FALSE	FALSE	none	0	FALSE	FALSE	0.907629248167873
Dnajb14	142	16	7.14974711950468	19	3	4.24792751344359	1389.84055727272	10.4407036709016	TRUE	TRUE	both	0	FALSE	FALSE	2.63883160765412
Dnajb2	7	1	2.8073549220576	7	1	2.8073549220576	5299.68448931168	12.3716907576861	FALSE	FALSE	none	0	FALSE	FALSE	4.13992005331038
Dnajb4	15	1	3.90689059560852	4	1	2	1547.52814885322	10.5957499363256	FALSE	FALSE	none	0	FALSE	FALSE	1.36112973710631
Dnajb6	2	2	1	0	NA	NA	965.950345887546	9.9158052198472	FALSE	FALSE	none	0	FALSE	FALSE	-0.1721848432503
Dnajb9	23	0	4.52356195605701	4	0	2	1356.2142056349	10.4053693458804	FALSE	FALSE	none	0	TRUE	FALSE	1.97656480879128
Dnajc10	37	5	5.20945336562895	0	NA	NA	1773.57693568505	10.7924461987096	FALSE	FALSE	none	0	FALSE	FALSE	-0.0737352974173072
Dnajc12	24	4	4.58496250072116	0	NA	NA	345.987255309148	8.43457508589993	FALSE	FALSE	none	0	FALSE	FALSE	0.924037908710434
Dnajc13	10	1	3.32192809488736	0	NA	NA	2774.11780817085	11.437813340404	FALSE	FALSE	none	0	FALSE	FALSE	0.66034322201978
Dnajc15	10	0	3.32192809488736	0	NA	NA	531.0883029925	9.052807944774	FALSE	FALSE	none	0	FALSE	FALSE	1.33202674066674
Dnajc16	24	3	4.58496250072116	0	NA	NA	1200.37015046171	10.229263633739	FALSE	FALSE	none	0	FALSE	FALSE	0.923594850797139
Dnajc18	31	2	4.95419631038687	3	1	1.58496250072116	897.358052755066	9.80953993619519	FALSE	FALSE	none	0	FALSE	FALSE	1.6391030498751
Dnajc19	6	0	2.58496250072116	0	NA	NA	256.798650464082	8.00449381056091	FALSE	FALSE	none	0	FALSE	FALSE	NA
Dnajc21	3	1	1.58496250072116	0	NA	NA	384.013302524156	8.58501247768267	FALSE	FALSE	none	0	FALSE	FALSE	1.05483580045418
Dnajc25	5	2	2.32192809488736	0	NA	NA	220.03885691959	7.78161450322998	FALSE	FALSE	none	0	FALSE	FALSE	0.561699326141077
Dnajc27	46	4	5.52356195605701	2	3	1	1147.43316474404	10.1641944071896	FALSE	FALSE	none	0	FALSE	FALSE	1.42375747258695
Dnajc3	73	3	6.18982455888002	23	2	4.52356195605701	4249.63713161122	12.0531239422007	FALSE	TRUE	A only	0	TRUE	FALSE	1.37716346485336
Dnajc5	111	8	6.79441586635011	25	8	4.64385618977472	3793.85363007287	11.8894483041491	TRUE	TRUE	both	0	TRUE	FALSE	0.0462055375808139
Dnajc6	85	6	6.4093909361377	7	3	2.8073549220576	1907.85436530606	10.8977353331178	FALSE	FALSE	none	0	FALSE	FALSE	2.25564033537231
Dnajc7	42	1	5.39231742277876	4	0	2	4377.57533077845	12.0959162899127	FALSE	FALSE	none	0	FALSE	FALSE	0.332472190000877
Dnajc8	24	2	4.58496250072116	5	1	2.32192809488736	2154.9513272785	11.0734395689709	FALSE	FALSE	none	0	FALSE	FALSE	-0.0611362010568092
Dnajc9	4	0	2	0	NA	NA	489.550447327739	8.93531372449541	FALSE	FALSE	none	0	FALSE	FALSE	-0.109513765861214
Dnal1	38	4	5.24792751344359	3	3	1.58496250072116	708.659302214589	9.46894838826945	FALSE	FALSE	none	0	FALSE	FALSE	1.17508027139641
Dnase2b	13	1	3.70043971814109	0	NA	NA	5955.88180211408	12.5400994077567	FALSE	FALSE	none	6	FALSE	TRUE	8.37286862682627
Dner	126	2	6.97727992349992	27	2	4.75488750216347	2101.00995410995	11.036867281852	TRUE	TRUE	both	0	FALSE	FALSE	1.39670070576424
Dnlz	17	17	4.08746284125034	4	2	2	1976.03182751005	10.9483904689435	FALSE	FALSE	none	0	FALSE	FALSE	1.63418471011868
Dnm1l	43	3	5.4262647547021	4	0	2	4439.31879665485	12.1161225999569	FALSE	FALSE	none	0	FALSE	FALSE	0.543376132068373
Dnm3	13	0	3.70043971814109	0	NA	NA	673.955838236227	9.3965102499579	FALSE	FALSE	none	0	FALSE	FALSE	0.548261133175978
Dnmbp	16	2	4	0	NA	NA	4309.49786609905	12.0733040638856	FALSE	FALSE	none	1	FALSE	TRUE	2.93405729458294
Dnmt1	13	0	3.70043971814109	4	0	2	1107.26956163887	10.1127907695621	FALSE	FALSE	none	9	TRUE	FALSE	0.00406622137487142
Dnmt3a	40	3	5.32192809488736	11	3	3.4594316186373	2212.33883596884	11.1113566465166	FALSE	FALSE	none	6	FALSE	FALSE	1.51157299749436
Doc2b	2	0	1	0	NA	NA	375.142014376148	8.55129303778539	FALSE	FALSE	none	0	FALSE	FALSE	1.86145730173613
Dock1	21	2	4.39231742277876	0	NA	NA	1361.92883212737	10.4114356016542	FALSE	FALSE	none	0	FALSE	FALSE	-0.165518601230189
Dock4	2	2	1	0	NA	NA	349.720310173714	8.45005777344557	FALSE	FALSE	none	0	FALSE	FALSE	1.2605426187331
Dock5	142	7	7.14974711950468	11	0	3.4594316186373	13063.0841259104	13.67320792941	TRUE	FALSE	ori only	2	FALSE	TRUE	4.89249898570842
Dock7	2	4	1	0	NA	NA	2372.50058678287	11.2121927287256	FALSE	FALSE	none	0	FALSE	FALSE	-0.138123385650453
Dok4	3	0	1.58496250072116	0	NA	NA	863.21384029944	9.75357418617073	FALSE	FALSE	none	0	FALSE	FALSE	-0.0702110544251626
Dolpp1	5	1	2.32192809488736	0	NA	NA	508.099184084377	8.98896633720425	FALSE	FALSE	none	0	FALSE	FALSE	0.267466074435397
Dop1b	2	1	1	0	NA	NA	1277.51540724356	10.3191249752926	FALSE	FALSE	none	1	FALSE	FALSE	NA
Dpcd	2	0	1	0	NA	NA	1550.8702971279	10.5988623201561	FALSE	FALSE	none	0	FALSE	FALSE	1.86024324859723
Dpf3	25	1	4.64385618977472	0	NA	NA	786.137129096764	9.61863717937341	FALSE	FALSE	none	0	FALSE	FALSE	1.36775445338748
Dph3	6	1	2.58496250072116	0	NA	NA	1321.57984534824	10.3680478749901	FALSE	FALSE	none	0	FALSE	FALSE	0.374273428290075
Dph6	13	9	3.70043971814109	7	1	2.8073549220576	369.931915943181	8.53111596438269	FALSE	FALSE	none	0	FALSE	FALSE	0.963518490598923
Dpm2	8	0	3	0	NA	NA	902.565376283187	9.81788762551254	FALSE	FALSE	none	2	FALSE	FALSE	0.444435940163612
Dpp3	3	0	1.58496250072116	0	NA	NA	1013.1632520454	9.98465094047959	FALSE	FALSE	none	0	FALSE	FALSE	0.0077016052917587
Dpp8	26	2	4.70043971814109	8	5	3	6750.38446204644	12.7207539565578	FALSE	FALSE	none	0	TRUE	FALSE	1.32463255320169
Dpy19l1	50	2	5.64385618977472	2	0	1	2943.16915133354	11.5231547446357	FALSE	FALSE	none	0	TRUE	FALSE	1.58444125015219
Dpy19l3	11	1	3.4594316186373	5	0	2.32192809488736	699.504198985544	9.45018890740412	FALSE	FALSE	none	0	FALSE	FALSE	0.982429439293581
Dpy19l4	212	2	7.7279204545632	18	1	4.16992500144231	1251.30533778797	10.2892181569497	TRUE	TRUE	both	0	FALSE	FALSE	0.566928414854111
Dpysl2	795	6	9.63481105017172	57	2	5.83289001416474	1161.86865319976	10.1822312689916	TRUE	TRUE	both	0	FALSE	FALSE	-0.394298396774
Dpysl3	13	3	3.70043971814109	0	NA	NA	509.771551852594	8.99370705480539	FALSE	FALSE	none	0	FALSE	FALSE	-1.52952698133923
Dpysl5	17	1	4.08746284125034	0	NA	NA	1259.59239788084	10.2987412400611	FALSE	FALSE	none	0	FALSE	FALSE	-0.473383975086542
Dr1	143	4	7.15987133677839	16	4	4	2059.24814064381	11.0079019707305	TRUE	FALSE	ori only	6	FALSE	FALSE	0.0717793159620778
Dram2	21	1	4.39231742277876	4	4	2	800.586433802482	9.64491335877059	FALSE	FALSE	none	0	FALSE	FALSE	0.834023956421189
Drap1	3	0	1.58496250072116	3	0	1.58496250072116	4455.72182873241	12.1214434525207	FALSE	FALSE	none	0	FALSE	FALSE	0.684894302894334
Dsc2	27	4	4.75488750216347	0	NA	NA	990.664865675742	9.95225327705529	FALSE	FALSE	none	0	FALSE	FALSE	1.24052631646266
Dse	6	1	2.58496250072116	0	NA	NA	655.941730296852	9.35742385043276	FALSE	FALSE	none	4	FALSE	FALSE	0.127920252762265
Dst	31	4	4.95419631038687	2	2	1	7085.50645839664	12.7906552625624	FALSE	FALSE	none	25	FALSE	TRUE	3.45135712585259
Dstn	153	3	7.25738784269265	39	2	5.28540221886225	19263.6248927797	14.2335915844323	TRUE	TRUE	both	0	FALSE	FALSE	0.642564988770064
Dstyk	38	3	5.24792751344359	3	1	1.58496250072116	1574.37078947515	10.6205596432578	FALSE	FALSE	none	0	FALSE	FALSE	0.602437027018077
Dtd1	7	4	2.8073549220576	0	NA	NA	1235.96511319136	10.271422306435	FALSE	FALSE	none	0	FALSE	FALSE	1.36528003294207
Dtna	62	5	5.95419631038687	16	5	4	7385.60192452837	12.8504997896933	FALSE	FALSE	none	0	FALSE	FALSE	5.88798738712838
Dtnb	3	0	1.58496250072116	0	NA	NA	722.273125156078	9.49640068034572	FALSE	FALSE	none	21	FALSE	FALSE	0.681258671583786
Dtx3	5	0	2.32192809488736	6	0	2.58496250072116	4134.92885549904	12.0136467916398	FALSE	FALSE	none	0	FALSE	FALSE	1.5725698435968
Dtx3l	3	0	1.58496250072116	0	NA	NA	91.8384667396256	6.52102665103856	FALSE	FALSE	none	0	FALSE	FALSE	0.374140888154669
Dtx4	33	1	5.04439411935845	5	0	2.32192809488736	872.285562107263	9.76865670045743	FALSE	FALSE	none	0	FALSE	FALSE	0.092533336261519
Dtymk	8	2	3	5	0	2.32192809488736	977.587095109606	9.93308143038937	FALSE	FALSE	none	0	FALSE	FALSE	0.423829033080201
Dusp11	47	1	5.55458885167764	8	1	3	2396.72969430224	11.2268514941584	FALSE	FALSE	none	0	FALSE	FALSE	0.750883711861332
Dusp12	10	1	3.32192809488736	0	NA	NA	418.185610243325	8.70799960945505	FALSE	FALSE	none	0	FALSE	FALSE	0.158247451840636
Dusp15	3	0	1.58496250072116	0	NA	NA	1607.01637025397	10.6501689101057	FALSE	FALSE	none	0	FALSE	FALSE	2.6287095459835
Dusp16	18	2	4.16992500144231	3	0	1.58496250072116	675.213469879036	9.39919987452754	FALSE	FALSE	none	0	FALSE	FALSE	0.493437617797797
Dusp19	22	2	4.4594316186373	0	NA	NA	222.249072753347	7.79603358976593	FALSE	FALSE	none	0	FALSE	FALSE	0.0962935473507446
Dusp22	7	3	2.8073549220576	0	NA	NA	225.322339013392	7.81584654278963	FALSE	FALSE	none	0	FALSE	FALSE	0.465918430040298
Dusp28	33	2	5.04439411935845	0	NA	NA	699.724185599158	9.45064254828596	FALSE	FALSE	none	0	FALSE	FALSE	1.83697865885931
Dusp3	21	0	4.39231742277876	17	2	4.08746284125034	1169.32908482977	10.1914652900136	FALSE	TRUE	A only	0	FALSE	FALSE	1.63875061327497
Dusp6	2	1	1	0	NA	NA	615.788843443434	9.26629191936168	FALSE	FALSE	none	2	FALSE	FALSE	0.978768877509804
Dusp8	3	0	1.58496250072116	7	0	2.8073549220576	893.618203792195	9.80351476486769	FALSE	FALSE	none	0	FALSE	FALSE	1.08031110885271
Dut	16	4	4	0	NA	NA	706.636994226742	9.46482546970011	FALSE	FALSE	none	5	TRUE	FALSE	0.766497623375406
Dvl1	6	3	2.58496250072116	0	NA	NA	1703.73616815158	10.7344862291643	FALSE	FALSE	none	0	FALSE	FALSE	0.884751527942612
Dvl3	11	2	3.4594316186373	0	NA	NA	1042.21980942108	10.0254438660391	FALSE	FALSE	none	1	FALSE	FALSE	NA
Dync1i1	133	6	7.05528243550119	0	NA	NA	5758.2541200173	12.4914157431708	TRUE	FALSE	ori only	0	FALSE	FALSE	4.51187286950847
Dync1i2	21	3	4.39231742277876	18	3	4.16992500144231	2595.56797640855	11.3418345562267	FALSE	TRUE	A only	0	FALSE	FALSE	-0.475018944540777
Dync1li1	4	4	2	0	NA	NA	1210.51635676926	10.2414068581505	FALSE	FALSE	none	0	FALSE	FALSE	0.287525138529879
Dync1li2	239	3	7.90086680798075	12	2	3.58496250072116	3737.40036206325	11.8678194026823	TRUE	FALSE	ori only	0	TRUE	FALSE	0.236009797284883
Dync2h1	2	0	1	0	NA	NA	889.455449488204	9.7967785362317	FALSE	FALSE	none	2	FALSE	FALSE	2.36299260335246
Dynll1	72	2	6.16992500144231	0	NA	NA	2020.36542181414	10.9804005402925	FALSE	FALSE	none	0	FALSE	FALSE	0.045611152927232
Dynll2	2088	2	11.0279059965699	212	1	7.7279204545632	16998.7619234061	14.0531420534414	TRUE	TRUE	both	0	TRUE	FALSE	1.76958098966093
Dynlrb1	25	4	4.64385618977472	0	NA	NA	4061.34178904685	11.9877407294603	FALSE	FALSE	none	0	FALSE	FALSE	0.503161937537269
Dynlt2b	7	2	2.8073549220576	0	NA	NA	376.032655396811	8.55471414352163	FALSE	FALSE	none	0	FALSE	FALSE	NA
Dynlt3	95	4	6.56985560833095	3	1	1.58496250072116	5480.24489680874	12.4200246492926	TRUE	FALSE	ori only	0	FALSE	FALSE	3.22555260766271
Dyrk1a	56	3	5.8073549220576	15	2	3.90689059560852	1321.4462977431	10.3679020811482	FALSE	FALSE	none	0	FALSE	FALSE	0.0188714884465786
Dyrk2	298	5	8.21916852046216	27	3	4.75488750216347	1182.04685714304	10.2070715107258	TRUE	TRUE	both	0	FALSE	FALSE	1.28208867046173
Dzank1	5	0	2.32192809488736	0	NA	NA	543.281117368415	9.08555509440892	FALSE	FALSE	none	0	FALSE	FALSE	2.18267775998434
Dzip1	0	NA	NA	11	1	3.4594316186373	495.776036170491	8.95354472877998	FALSE	FALSE	none	1	FALSE	FALSE	1.35214641344979
Dzip1l	10	1	3.32192809488736	0	NA	NA	253.856357206122	7.98786857903236	FALSE	FALSE	none	0	FALSE	FALSE	1.26736333181911
Dzip3	75	3	6.22881869049588	9	1	3.16992500144231	1555.95163611117	10.6035815021668	FALSE	FALSE	none	0	FALSE	FALSE	0.824517524615295
E2f1	14	1	3.8073549220576	0	NA	NA	180.313446685019	7.49436317801713	FALSE	FALSE	none	13	FALSE	FALSE	0.620707985190683
E2f3	36	2	5.16992500144231	6	1	2.58496250072116	536.6041459264	9.06771439100818	FALSE	FALSE	none	15	TRUE	FALSE	0.201641785311945
E2f5	10	3	3.32192809488736	0	NA	NA	557.220049209852	9.12210335793509	FALSE	FALSE	none	4	FALSE	FALSE	2.27931797664249
E2f6	6	2	2.58496250072116	6	0	2.58496250072116	871.440364986556	9.7672581299927	FALSE	FALSE	none	0	FALSE	FALSE	0.426294827602206
Eaf1	189	7	7.56224242422107	45	4	5.49185309632967	9436.20348498719	13.2039908142628	TRUE	TRUE	both	2	FALSE	FALSE	2.41401391329458
Eapp	21	2	4.39231742277876	3	0	1.58496250072116	1996.96992367492	10.9635968892057	FALSE	FALSE	none	1	FALSE	FALSE	0.740021821096607
Ears2	5	0	2.32192809488736	0	NA	NA	291.53427459727	8.18752169544647	FALSE	FALSE	none	0	TRUE	FALSE	0.933678527884898
Ebag9	8	2	3	0	NA	NA	528.715771884606	9.04634855352842	FALSE	FALSE	none	0	FALSE	FALSE	0.576335085441132
Ebf1	8	0	3	0	NA	NA	16.8824672336683	4.07745385234905	FALSE	FALSE	none	1	FALSE	FALSE	-1.17537265526916
Ebna1bp2	6	2	2.58496250072116	0	NA	NA	2947.33560188415	11.5251956286692	FALSE	FALSE	none	0	FALSE	FALSE	1.23864296482452
Ece1	7	3	2.8073549220576	0	NA	NA	2471.10789920689	11.2709422909792	FALSE	FALSE	none	2	FALSE	FALSE	1.38652401565127
Echdc1	18	2	4.16992500144231	0	NA	NA	830.212193853658	9.69733631165001	FALSE	FALSE	none	0	FALSE	FALSE	2.21119562311109
Echs1	2	0	1	0	NA	NA	1698.60287786234	10.7301328840314	FALSE	FALSE	none	0	FALSE	FALSE	-0.00306780815859854
Ecpas	24	3	4.58496250072116	7	1	2.8073549220576	2404.99529412764	11.2318183557279	FALSE	FALSE	none	0	FALSE	FALSE	NA
Ecrg4	5	1	2.32192809488736	0	NA	NA	1254.08159457992	10.2924155022328	FALSE	FALSE	none	0	FALSE	FALSE	NA
Edaradd	3	0	1.58496250072116	0	NA	NA	137.090873179009	7.0989887167075	FALSE	FALSE	none	1	FALSE	FALSE	3.16063890114487
Edem1	11	4	3.4594316186373	0	NA	NA	393.7656658279	8.62119351152894	FALSE	FALSE	none	0	FALSE	FALSE	0.50611657172477
Edem3	112	4	6.8073549220576	0	NA	NA	2856.86256275333	11.480215917785	TRUE	FALSE	ori only	0	FALSE	FALSE	0.967697097398582
Ednra	3	0	1.58496250072116	7	0	2.8073549220576	169.245424003497	7.40297301703609	FALSE	FALSE	none	1	FALSE	FALSE	-1.54958868403847
Ednrb	13	1	3.70043971814109	4	1	2	57.3112907437589	5.84074748335275	FALSE	FALSE	none	1	FALSE	FALSE	1.86466323432269
Eea1	15	3	3.90689059560852	5	0	2.32192809488736	1055.66982712992	10.0439429704524	FALSE	FALSE	none	2	FALSE	FALSE	0.74736335906668
Eed	9	1	3.16992500144231	0	NA	NA	446.070332164878	8.80112738840868	FALSE	FALSE	none	6	FALSE	TRUE	-0.0499379488102501
Eef1a1	30	1	4.90689059560852	5	1	2.32192809488736	143681.473804374	17.132514528065	FALSE	FALSE	none	0	FALSE	FALSE	0.175146876482912
Eef1akmt2	4	1	2	0	NA	NA	721.593022093988	9.49504157737152	FALSE	FALSE	none	0	FALSE	FALSE	NA
Eef1e1	40	2	5.32192809488736	2	0	1	238.905442602165	7.90029591056651	FALSE	FALSE	none	0	TRUE	FALSE	0.16713526149025
Eef2	9	1	3.16992500144231	0	NA	NA	123785.592144183	16.9174838782315	FALSE	FALSE	none	0	FALSE	FALSE	0.625407835134681
Eefsec	2	0	1	0	NA	NA	832.835492559482	9.70188774237993	FALSE	FALSE	none	0	TRUE	FALSE	0.494499026536586
Eeig1	2	2	1	0	NA	NA	1030.69840983581	10.0094065356172	FALSE	FALSE	none	0	FALSE	FALSE	NA
Eeig2	34	0	5.08746284125034	3	0	1.58496250072116	506.835680693129	8.98537428202584	FALSE	FALSE	none	0	FALSE	FALSE	NA
Efcab1	10	2	3.32192809488736	0	NA	NA	140.808754754679	7.13759322579897	FALSE	FALSE	none	0	FALSE	FALSE	4.56784901227126
Efcab14	25	5	4.64385618977472	0	NA	NA	1537.17350069822	10.5860642958002	FALSE	FALSE	none	0	TRUE	FALSE	0.910811672831743
Efcab2	10	3	3.32192809488736	0	NA	NA	452.898173204051	8.82304290996476	FALSE	FALSE	none	0	FALSE	FALSE	2.2017568765147
Efhd2	145	1	7.17990909001493	13	0	3.70043971814109	6427.11752376916	12.6499561378377	TRUE	FALSE	ori only	1	TRUE	FALSE	2.46693802311758
Efna5	71	3	6.14974711950468	2	0	1	318.637985420763	8.31577445322158	FALSE	FALSE	none	16	FALSE	TRUE	0.9259837118378
Efnb2	97	2	6.59991284218713	5	1	2.32192809488736	2924.38609042922	11.5139180795285	TRUE	FALSE	ori only	2	FALSE	FALSE	1.76584783373108
Efr3a	54	4	5.75488750216347	0	NA	NA	1612.2799343439	10.6548865402074	FALSE	FALSE	none	0	FALSE	FALSE	1.20473452015262
Efr3b	35	2	5.12928301694497	0	NA	NA	1997.70121698696	10.9641251095319	FALSE	FALSE	none	0	FALSE	FALSE	1.40680988026837
Egln1	104	3	6.70043971814109	11	1	3.4594316186373	5115.77658466961	12.3207375451234	TRUE	FALSE	ori only	1	FALSE	FALSE	1.60764738741251
Egln3	31	1	4.95419631038687	4	0	2	457.92444023864	8.83896575603128	FALSE	FALSE	none	0	TRUE	FALSE	0.65813020085165
Ehbp1	8	1	3	4	0	2	1199.98304738098	10.2287983091358	FALSE	FALSE	none	0	FALSE	FALSE	0.482950541039748
Ehd1	14	2	3.8073549220576	0	NA	NA	1629.4376469814	10.6701584307785	FALSE	FALSE	none	1	FALSE	FALSE	1.25545377469678
Ehd2	3	0	1.58496250072116	0	NA	NA	1928.80364270477	10.9134905653663	FALSE	FALSE	none	0	FALSE	FALSE	0.782312021618582
Ehd4	3	1	1.58496250072116	0	NA	NA	230.09395719355	7.84607928528208	FALSE	FALSE	none	0	FALSE	FALSE	0.43669368340822
Ehmt1	8	0	3	0	NA	NA	934.590616173478	9.86819074156341	FALSE	FALSE	none	0	TRUE	FALSE	-0.0355437258000692
Ei24	49	2	5.61470984411521	9	2	3.16992500144231	2613.10922183821	11.3515517118501	FALSE	FALSE	none	0	FALSE	FALSE	-0.0135809905966551
Eid1	89	6	6.4757334309664	9	2	3.16992500144231	4143.60851799862	12.0166719904324	FALSE	FALSE	none	0	FALSE	FALSE	0.270108095073532
Eid2	9	4	3.16992500144231	4	1	2	284.406262775194	8.15180942398393	FALSE	FALSE	none	0	FALSE	FALSE	-0.159750643122575
Eid2b	3	4	1.58496250072116	0	NA	NA	254.42018672992	7.99106933421671	FALSE	FALSE	none	0	FALSE	FALSE	NA
Eif1	6	1	2.58496250072116	0	NA	NA	4659.0774321082	12.1858285923547	FALSE	FALSE	none	0	FALSE	FALSE	NA
Eif1a	28	2	4.8073549220576	0	NA	NA	973.331150527625	9.92678691764228	FALSE	FALSE	none	0	FALSE	FALSE	0.45404767224377
Eif1ad	8	9	3	0	NA	NA	548.559782735738	9.09950504569305	FALSE	FALSE	none	0	TRUE	FALSE	0.164609320554419
Eif1ax	106	4	6.7279204545632	26	2	4.70043971814109	3950.52970967606	11.9478303957457	TRUE	TRUE	both	0	FALSE	FALSE	0.0929907991179478
Eif1b	66	7	6.04439411935845	21	7	4.39231742277876	1907.31956918822	10.8973308704509	FALSE	TRUE	A only	0	FALSE	FALSE	0.146945955985714
Eif2ak2	14	1	3.8073549220576	0	NA	NA	375.422523114278	8.55237139564552	FALSE	FALSE	none	0	FALSE	FALSE	0.782580088613509
Eif2b5	3	2	1.58496250072116	0	NA	NA	2054.08478111222	11.004280013916	FALSE	FALSE	none	0	FALSE	FALSE	0.687909480568814
Eif2s1	6	1	2.58496250072116	3	0	1.58496250072116	4811.7230348713	12.2323378873346	FALSE	FALSE	none	0	FALSE	FALSE	0.84819627209936
Eif2s2	41	1	5.35755200461808	0	NA	NA	1944.61189329786	10.9252665347397	FALSE	FALSE	none	0	FALSE	FALSE	0.202665840168462
Eif2s3x	3	0	1.58496250072116	0	NA	NA	1950.50283420682	10.9296303793553	FALSE	FALSE	none	0	FALSE	FALSE	0.376258092444005
Eif3a	11	0	3.4594316186373	2	1	1	6207.98226873036	12.5999087215603	FALSE	FALSE	none	0	TRUE	FALSE	0.286426757273608
Eif3c	10	1	3.32192809488736	0	NA	NA	7123.1764062194	12.7983050038879	FALSE	FALSE	none	0	FALSE	FALSE	0.459685271493824
Eif3f	4	1	2	0	NA	NA	10571.9337991265	13.3679516755921	FALSE	FALSE	none	0	FALSE	FALSE	0.155996057225835
Eif3k	3	1	1.58496250072116	0	NA	NA	5898.72399088556	12.5261871897946	FALSE	FALSE	none	0	FALSE	FALSE	0.376453574778768
Eif4a1	13	1	3.70043971814109	0	NA	NA	1670.828516975	10.7063479567775	FALSE	FALSE	none	0	FALSE	FALSE	-0.0212643050229871
Eif4a2	18	2	4.16992500144231	0	NA	NA	19563.114303465	14.2558484345288	FALSE	FALSE	none	0	TRUE	FALSE	0.845657903246538
Eif4b	3	1	1.58496250072116	0	NA	NA	13709.9288965292	13.7429334684718	FALSE	FALSE	none	0	FALSE	FALSE	0.144456879959284
Eif4e	61	3	5.93073733756289	11	2	3.4594316186373	1190.63561175857	10.2175162356099	FALSE	FALSE	none	1	FALSE	FALSE	0.563081094464648
Eif4e2	48	4	5.58496250072116	15	8	3.90689059560852	2061.49478428794	11.0094750957831	FALSE	FALSE	none	0	FALSE	FALSE	-0.051601485595679
Eif4e3	20	1	4.32192809488736	7	1	2.8073549220576	1624.68885156531	10.6659477349353	FALSE	FALSE	none	0	FALSE	FALSE	1.64598813600862
Eif4ebp2	8	2	3	7	0	2.8073549220576	340.249617592417	8.41044973005555	FALSE	FALSE	none	0	FALSE	FALSE	0.244349284572523
Eif4g1	8	2	3	0	NA	NA	8647.93501396646	13.0781399664557	FALSE	FALSE	none	0	FALSE	FALSE	0.401847751863367
Eif4g2	548	2	9.09803208296053	23	2	4.52356195605701	36335.5752373896	15.1490951257109	TRUE	TRUE	both	1	FALSE	FALSE	0.0817077188020556
Eif4g3	17	1	4.08746284125034	4	0	2	3584.8169150189	11.807683723662	FALSE	FALSE	none	0	FALSE	FALSE	1.17532372956907
Eif4h	50	3	5.64385618977472	0	NA	NA	7282.59778400023	12.830237452335	FALSE	FALSE	none	0	FALSE	FALSE	0.254165422740664
Eif5	100	5	6.64385618977472	7	3	2.8073549220576	11650.408898987	13.5080929701533	TRUE	FALSE	ori only	0	FALSE	FALSE	0.580496014878149
Eif5a2	62	4	5.95419631038687	9	4	3.16992500144231	622.280069678018	9.28142023025176	FALSE	FALSE	none	0	FALSE	FALSE	2.26544654237546
Eif5b	32	2	5	11	3	3.4594316186373	40538.3947048734	15.3070013396623	FALSE	FALSE	none	0	FALSE	FALSE	4.35664421087314
Elac1	14	0	3.8073549220576	0	NA	NA	338.80852047159	8.40432634628527	FALSE	FALSE	none	0	FALSE	FALSE	1.09092188171046
Elavl1	53	2	5.7279204545632	4	0	2	1641.42524804272	10.6807333344611	FALSE	FALSE	none	1	FALSE	FALSE	0.144884927819315
Elf2	32	2	5	4	2	2	1515.76605222941	10.5658313855763	FALSE	FALSE	none	0	FALSE	FALSE	-0.276592998161093
Elk1	3	1	1.58496250072116	0	NA	NA	540.523695677695	9.07821405451979	FALSE	FALSE	none	0	FALSE	FALSE	0.489239754856221
Elk3	8	1	3	0	NA	NA	197.112220423847	7.62287341211428	FALSE	FALSE	none	2	FALSE	FALSE	-0.508678783472873
Elk4	11	2	3.4594316186373	0	NA	NA	323.101691829687	8.33584449465813	FALSE	FALSE	none	0	FALSE	FALSE	0.461546411300081
Ell	16	6	4	8	4	3	730.104612485096	9.51195938404195	FALSE	FALSE	none	13	FALSE	FALSE	0.0743136921817721
Ell2	776	6	9.59991284218713	47	6	5.55458885167764	5537.41636774761	12.434997289301	TRUE	TRUE	both	1	FALSE	FALSE	3.74775205928643
Elmod1	9	0	3.16992500144231	7	2	2.8073549220576	2218.65032180541	11.1154665890829	FALSE	FALSE	none	0	FALSE	FALSE	3.77119043818298
Elmod2	26	2	4.70043971814109	3	0	1.58496250072116	724.42924061334	9.50070096968576	FALSE	FALSE	none	0	FALSE	FALSE	0.114881862001378
Eloa	32	3	5	0	NA	NA	2209.83471622277	11.1097227524674	FALSE	FALSE	none	0	FALSE	FALSE	NA
Elob	6	1	2.58496250072116	5	0	2.32192809488736	2839.67839342643	11.471511831828	FALSE	FALSE	none	0	FALSE	FALSE	NA
Eloc	52	4	5.70043971814109	4	1	2	2696.06342107824	11.3966387189411	FALSE	FALSE	none	0	FALSE	FALSE	NA
Elof1	7	1	2.8073549220576	0	NA	NA	1327.78322048563	10.3748039100675	FALSE	FALSE	none	0	FALSE	FALSE	0.144374643776678
Elovl4	8	1	3	10	2	3.32192809488736	730.563319279553	9.51286550928089	FALSE	FALSE	none	1	FALSE	FALSE	0.455733357805398
Elovl5	21	7	4.39231742277876	4	1	2	883.194842539245	9.78658793722507	FALSE	FALSE	none	0	FALSE	FALSE	-0.532394323026348
Elovl6	26	4	4.70043971814109	4	2	2	1266.15282426461	10.3062358327951	FALSE	FALSE	none	0	TRUE	FALSE	1.26215946807693
Elovl7	0	NA	NA	6	2	2.58496250072116	177.473248237325	7.47145776343983	FALSE	FALSE	none	0	FALSE	FALSE	0.795178749886819
Elp1	8	1	3	0	NA	NA	1109.06816613843	10.1151323245779	FALSE	FALSE	none	0	FALSE	FALSE	NA
Elp2	2	1	1	4	3	2	1450.15729776001	10.5019936817231	FALSE	FALSE	none	0	TRUE	FALSE	-0.104591067425828
Elp3	19	2	4.24792751344359	0	NA	NA	1309.9963980816	10.3553471296485	FALSE	FALSE	none	0	FALSE	FALSE	0.300312010762813
Elp4	8	0	3	0	NA	NA	2021.19672251672	10.980994030322	FALSE	FALSE	none	0	FALSE	FALSE	2.46600509653897
Elp5	10	0	3.32192809488736	0	NA	NA	1339.91676997796	10.3879276739502	FALSE	FALSE	none	0	FALSE	FALSE	0.199505958216124
Emb	134	4	7.06608919045777	16	4	4	7119.06098779902	12.797471245294	TRUE	FALSE	ori only	5	FALSE	FALSE	3.44113969606924
Emc1	52	9	5.70043971814109	6	2	2.58496250072116	904.828439690814	9.82150046520777	FALSE	FALSE	none	0	FALSE	FALSE	1.07601217115438
Emc10	14	1	3.8073549220576	0	NA	NA	1762.4008952345	10.7833264176495	FALSE	FALSE	none	0	TRUE	FALSE	0.740296595903199
Emc3	8	2	3	0	NA	NA	1589.09128313964	10.6339862853399	FALSE	FALSE	none	0	FALSE	FALSE	0.573747607817629
Emc6	12	1	3.58496250072116	14	1	3.8073549220576	730.681640644122	9.51309914792595	FALSE	FALSE	none	0	FALSE	FALSE	0.227790080919249
Emc7	43	3	5.4262647547021	0	NA	NA	2094.98873652875	11.03272677212	FALSE	FALSE	none	0	FALSE	FALSE	1.49429052386489
Emc8	53	2	5.7279204545632	3	0	1.58496250072116	1420.17729039327	10.4718553270719	FALSE	FALSE	none	0	FALSE	FALSE	0.607537748400291
Emid1	2	1	1	0	NA	NA	163.496498195886	7.35311592586792	FALSE	FALSE	none	0	FALSE	FALSE	1.86274229899718
Eml1	7	1	2.8073549220576	4	3	2	499.904188267104	8.96550780394733	FALSE	FALSE	none	0	FALSE	FALSE	0.580504800680762
Eml4	86	4	6.4262647547021	7	1	2.8073549220576	1720.57724798719	10.7486769502251	FALSE	FALSE	none	0	FALSE	FALSE	0.225899357953776
Eml5	10	0	3.32192809488736	0	NA	NA	1188.63509002237	10.2150901615478	FALSE	FALSE	none	0	FALSE	FALSE	3.37526700475697
Emp1	7	1	2.8073549220576	0	NA	NA	91.4978195915211	6.51566545902743	FALSE	FALSE	none	2	FALSE	FALSE	-0.762249263613717
Emp2	42	1	5.39231742277876	0	NA	NA	6101.41266895442	12.574927595295	FALSE	FALSE	none	2	FALSE	FALSE	4.24651673228025
Emsy	10	1	3.32192809488736	2	1	1	749.429165471178	9.54964831377465	FALSE	FALSE	none	0	FALSE	FALSE	NA
Enah	174	2	7.44294349584873	14	2	3.8073549220576	1871.24539181203	10.8697830481238	TRUE	FALSE	ori only	0	FALSE	FALSE	-0.314714232958176
Endod1	16	2	4	0	NA	NA	1126.47922888512	10.1376049966724	FALSE	FALSE	none	0	FALSE	FALSE	1.49345251224131
Endov	0	NA	NA	3	3	1.58496250072116	649.999424238985	9.34429462999593	FALSE	FALSE	none	0	TRUE	FALSE	0.560714613544172
Enox2	7	0	2.8073549220576	13	0	3.70043971814109	420.937161478831	8.71746107012277	FALSE	FALSE	none	0	FALSE	FALSE	0.898994441599835
Enpp1	10	0	3.32192809488736	0	NA	NA	703.553113630948	9.45851553133105	FALSE	FALSE	none	0	FALSE	FALSE	1.0699744594465
Enpp4	57	4	5.83289001416474	0	NA	NA	1222.59011349927	10.2557250905408	FALSE	FALSE	none	0	FALSE	FALSE	2.86433247408127
Enpp5	25	3	4.64385618977472	5	2	2.32192809488736	2955.44152231777	11.5291579597267	FALSE	FALSE	none	0	FALSE	FALSE	1.40142014924073
Ensa	54	2	5.75488750216347	0	NA	NA	4893.139870281	12.2565448074242	FALSE	FALSE	none	0	FALSE	FALSE	0.131638262356492
Entpd1	48	3	5.58496250072116	6	2	2.58496250072116	3082.49676258469	11.5898836640897	FALSE	FALSE	none	0	FALSE	FALSE	4.7708034111337
Entpd5	13	1	3.70043971814109	0	NA	NA	623.457303200044	9.28414695180118	FALSE	FALSE	none	0	FALSE	FALSE	1.32882831753931
Entpd7	42	3	5.39231742277876	0	NA	NA	141.686454203574	7.14655802715933	FALSE	FALSE	none	0	FALSE	FALSE	0.572330838484198
Entrep2	7	0	2.8073549220576	8	0	3	1155.37265745247	10.1741425426625	FALSE	FALSE	none	0	FALSE	FALSE	NA
Entrep3	6	0	2.58496250072116	0	NA	NA	1046.42291514253	10.0312503238834	FALSE	FALSE	none	0	FALSE	FALSE	NA
Eny2	4	3	2	0	NA	NA	1176.54983526162	10.2003467149243	FALSE	FALSE	none	0	FALSE	FALSE	-0.0250055089589004
Ep300	0	NA	NA	2	5	1	1669.65582987699	10.7053350318513	FALSE	FALSE	none	6	FALSE	FALSE	NA
Ep400	18	2	4.16992500144231	3	0	1.58496250072116	1175.81274001062	10.199442599454	FALSE	FALSE	none	0	FALSE	FALSE	0.527861305591819
Epb41	73	1	6.18982455888002	29	3	4.85798099512757	12518.4732012714	13.6117709961911	FALSE	TRUE	A only	1	FALSE	FALSE	NA
Epb41l1	103	5	6.68650052718322	17	3	4.08746284125034	3088.58323546185	11.5927294956416	TRUE	TRUE	both	6	FALSE	FALSE	NA
Epb41l2	188	4	7.55458885167764	19	3	4.24792751344359	13212.2220830776	13.6895855046232	TRUE	TRUE	both	7	FALSE	FALSE	NA
Epb41l3	53	3	5.7279204545632	6	2	2.58496250072116	2109.43351228721	11.0426399003041	FALSE	FALSE	none	0	FALSE	FALSE	NA
Epb41l4a	38	2	5.24792751344359	3	0	1.58496250072116	2119.91317148712	11.0497894600023	FALSE	FALSE	none	0	FALSE	FALSE	NA
Epb41l4b	15	2	3.90689059560852	0	NA	NA	1214.34520999187	10.2459628890787	FALSE	FALSE	none	0	FALSE	FALSE	NA
Epb41l5	9	2	3.16992500144231	9	2	3.16992500144231	553.641462487584	9.11280818095253	FALSE	FALSE	none	0	FALSE	FALSE	NA
Epc1	11	1	3.4594316186373	18	2	4.16992500144231	1328.61786105576	10.3757104989553	FALSE	TRUE	A only	0	FALSE	FALSE	0.588260770646899
Epc2	16	3	4	0	NA	NA	856.143421332756	9.74170868723465	FALSE	FALSE	none	0	FALSE	FALSE	-0.124719639951994
Epdr1	88	2	6.4594316186373	8	0	3	2476.94325689872	11.2743451036184	FALSE	FALSE	none	2	FALSE	FALSE	3.54579729460696
Epg5	26	4	4.70043971814109	2	2	1	1031.4373602687	10.0104404929211	FALSE	FALSE	none	0	FALSE	TRUE	1.42012384146775
Epha2	16	3	4	0	NA	NA	4210.24289323346	12.0396877509122	FALSE	FALSE	none	48	FALSE	TRUE	2.95503011215181
Epha4	2	0	1	0	NA	NA	286.23206332291	8.16104147961011	FALSE	FALSE	none	1	FALSE	FALSE	-2.14738474040875
Ephx2	2	0	1	0	NA	NA	1906.92189957296	10.8970300421008	FALSE	FALSE	none	2	FALSE	FALSE	3.77683285063773
Epm2a	27	3	4.75488750216347	0	NA	NA	857.144580684221	9.7433947642914	FALSE	FALSE	none	0	FALSE	FALSE	0.770293061492362
Epm2aip1	101	4	6.65821148275179	13	4	3.70043971814109	1394.46228073492	10.4454931956273	TRUE	FALSE	ori only	0	FALSE	FALSE	0.0280817432100443
Epn2	15	1	3.90689059560852	0	NA	NA	2528.34016943499	11.3039748651634	FALSE	FALSE	none	0	FALSE	FALSE	1.31156156371049
Eps15	85	4	6.4093909361377	5	3	2.32192809488736	2318.94778503421	11.1792546203337	FALSE	FALSE	none	1	FALSE	FALSE	0.93857029335045
Eps15l1	7	1	2.8073549220576	6	0	2.58496250072116	1337.82304857156	10.3856715906036	FALSE	FALSE	none	0	FALSE	FALSE	0.336806238690386
Erbb4	37	3	5.20945336562895	0	NA	NA	1127.69791519688	10.1391649387332	FALSE	FALSE	none	2	FALSE	FALSE	NA
Erbin	47	2	5.55458885167764	7	0	2.8073549220576	3395.02991752562	11.7292085724386	FALSE	FALSE	none	0	FALSE	FALSE	NA
Erc1	22	3	4.4594316186373	0	NA	NA	722.527582861797	9.49690885406395	FALSE	FALSE	none	0	FALSE	FALSE	0.143579007295714
Ercc6	30	6	4.90689059560852	0	NA	NA	526.199274339532	9.03946544871661	FALSE	FALSE	none	8	FALSE	TRUE	0.895960380266997
Ercc6l2	39	3	5.28540221886225	0	NA	NA	1506.09945565191	10.5566013265432	FALSE	FALSE	none	0	TRUE	FALSE	1.39035420341251
Ercc8	9	2	3.16992500144231	0	NA	NA	155.173243773394	7.27773600758842	FALSE	FALSE	none	2	FALSE	TRUE	0.0225664259546898
Erg28	27	0	4.75488750216347	0	NA	NA	692.628301546629	9.43593752860465	FALSE	FALSE	none	0	FALSE	FALSE	NA
Ergic1	67	3	6.06608919045777	9	3	3.16992500144231	3788.28150809714	11.8873278264624	FALSE	FALSE	none	0	FALSE	FALSE	1.33986321052928
Ergic2	19	2	4.24792751344359	9	1	3.16992500144231	1062.33420877709	10.053021991947	FALSE	FALSE	none	0	FALSE	FALSE	0.423359855158644
Ergic3	6	1	2.58496250072116	4	2	2	3854.97167023281	11.9125045426325	FALSE	FALSE	none	0	FALSE	FALSE	1.6010999730301
Erh	0	NA	NA	4	0	2	592.051350234234	9.20957849994565	FALSE	FALSE	none	3	TRUE	FALSE	NA
Eri3	7	3	2.8073549220576	0	NA	NA	2642.85466186003	11.3678813738947	FALSE	FALSE	none	0	FALSE	FALSE	0.236545633624998
Erich5	620	7	9.27612440527424	93	6	6.53915881110803	8440.98941575289	13.0431963998906	TRUE	TRUE	both	0	FALSE	FALSE	NA
Erlin1	2	1	1	0	NA	NA	477.352343239658	8.8989107310504	FALSE	FALSE	none	0	FALSE	FALSE	0.220743990292752
Erlin2	72	4	6.16992500144231	7	2	2.8073549220576	3307.28051084732	11.6914296992403	FALSE	FALSE	none	0	FALSE	TRUE	0.681060118635409
Ermap	5	0	2.32192809488736	0	NA	NA	331.942281645143	8.37478859633662	FALSE	FALSE	none	0	FALSE	FALSE	0.848379929658625
Ermp1	21	2	4.39231742277876	3	1	1.58496250072116	1057.877827754	10.0469573076992	FALSE	FALSE	none	0	TRUE	FALSE	0.466446581066533
Ern1	0	NA	NA	2	0	1	565.914269534258	9.14443970522467	FALSE	FALSE	none	3	FALSE	FALSE	0.505526175860223
Ero1a	17	1	4.08746284125034	0	NA	NA	921.502344088836	9.8478440255179	FALSE	FALSE	none	1	FALSE	FALSE	NA
Erp29	5	0	2.32192809488736	7	0	2.8073549220576	3986.88616592437	11.961046698575	FALSE	FALSE	none	1	FALSE	FALSE	0.704238934488002
Erp44	8	0	3	0	NA	NA	1085.63652519312	10.0843254494303	FALSE	FALSE	none	0	FALSE	FALSE	0.463652302541877
Esf1	7	1	2.8073549220576	0	NA	NA	420.436792616027	8.71574511550218	FALSE	FALSE	none	0	FALSE	FALSE	0.416883182046401
Esrrg	2	0	1	11	4	3.4594316186373	417.337335881378	8.70507018270154	FALSE	FALSE	none	0	FALSE	FALSE	0.135677103963564
Esyt2	37	6	5.20945336562895	8	4	3	1072.05683168358	10.0661656723746	FALSE	FALSE	none	0	TRUE	FALSE	-0.133421476855453
Esyt3	16	2	4	0	NA	NA	2083.18398277938	11.0245745457026	FALSE	FALSE	none	0	FALSE	FALSE	3.43770014890569
Etf1	156	2	7.28540221886225	14	0	3.8073549220576	12060.2407896919	13.557971091317	TRUE	FALSE	ori only	0	FALSE	FALSE	1.13522350264889
Etfbkmt	2	0	1	0	NA	NA	78.0150275679756	6.28568014334427	FALSE	FALSE	none	0	FALSE	FALSE	NA
Etfdh	7	0	2.8073549220576	0	NA	NA	861.09268322046	9.75002471941331	FALSE	FALSE	none	0	FALSE	TRUE	-0.138613588709106
Etfrf1	19	6	4.24792751344359	18	5	4.16992500144231	837.320969423467	9.70963694544379	FALSE	TRUE	A only	0	FALSE	FALSE	NA
Etl4	108	5	6.75488750216347	15	3	3.90689059560852	5217.70855262541	12.3492006459457	TRUE	FALSE	ori only	0	FALSE	FALSE	3.16765267805807
Etnk1	178	4	7.4757334309664	25	3	4.64385618977472	2983.82268925809	11.5429460920621	TRUE	TRUE	both	0	FALSE	FALSE	0.278415745674012
Ets1	3	1	1.58496250072116	0	NA	NA	48.4037260349404	5.59704620282578	FALSE	FALSE	none	1	FALSE	FALSE	0.552197192885179
Ets2	4	3	2	0	NA	NA	370.468576316696	8.53320736600436	FALSE	FALSE	none	0	FALSE	FALSE	-1.16772889140333
Etv1	9	1	3.16992500144231	7	0	2.8073549220576	236.825022477624	7.88767771118582	FALSE	FALSE	none	2	FALSE	FALSE	NA
Etv3	33	6	5.04439411935845	0	NA	NA	889.73209634844	9.79722718714261	FALSE	FALSE	none	0	FALSE	FALSE	0.191644164929685
Etv5	16	2	4	0	NA	NA	2633.75687329143	11.3629064586977	FALSE	FALSE	none	7	FALSE	FALSE	2.83668864727278
Etv6	31	3	4.95419631038687	0	NA	NA	1107.90136061962	10.113613724822	FALSE	FALSE	none	3	FALSE	FALSE	1.06436069627947
Evi5	70	2	6.12928301694497	12	1	3.58496250072116	1401.90044088373	10.4531681814119	FALSE	FALSE	none	0	TRUE	FALSE	0.465785064598487
Evl	40	3	5.32192809488736	5	3	2.32192809488736	2246.6854529086	11.1335824388665	FALSE	FALSE	none	0	FALSE	FALSE	0.09236939018779
Ewsr1	14	1	3.8073549220576	0	NA	NA	6176.11676124518	12.5924843120863	FALSE	FALSE	none	1	TRUE	FALSE	0.442525737124864
Exd2	14	2	3.8073549220576	0	NA	NA	980.092606422215	9.93677426197603	FALSE	FALSE	none	0	FALSE	FALSE	2.10337976407323
Exoc2	16	0	4	0	NA	NA	1072.01864715556	10.0661142855369	FALSE	FALSE	none	0	FALSE	FALSE	0.00521929228204128
Exoc3	19	1	4.24792751344359	0	NA	NA	1655.57200977786	10.6931140473692	FALSE	FALSE	none	0	FALSE	FALSE	1.42444119267566
Exoc4	14	3	3.8073549220576	0	NA	NA	2527.59151355476	11.3035476117109	FALSE	FALSE	none	0	TRUE	FALSE	1.0002848468238
Exoc5	48	1	5.58496250072116	3	0	1.58496250072116	1742.71557086178	10.7671214106423	FALSE	FALSE	none	0	FALSE	FALSE	0.447878185680279
Exoc6	18	4	4.16992500144231	0	NA	NA	575.895261317857	9.16966264082185	FALSE	FALSE	none	0	FALSE	FALSE	0.408747555851956
Exoc6b	4	1	2	0	NA	NA	714.971992690332	9.48174291866133	FALSE	FALSE	none	0	FALSE	FALSE	0.140343152251625
Exoc8	36	0	5.16992500144231	0	NA	NA	477.364876824953	8.89894861062557	FALSE	FALSE	none	0	FALSE	FALSE	0.864619500902282
Exosc1	3	1	1.58496250072116	0	NA	NA	480.74314359565	8.909122471633	FALSE	FALSE	none	0	FALSE	FALSE	1.07184343973542
Exosc7	5	1	2.32192809488736	0	NA	NA	433.464942570822	8.75977150681022	FALSE	FALSE	none	0	TRUE	FALSE	0.499240435518077
Exosc8	4	2	2	0	NA	NA	417.017274023104	8.70396333515044	FALSE	FALSE	none	0	FALSE	FALSE	0.290071005870581
Exosc9	21	8	4.39231742277876	0	NA	NA	564.404680868746	9.14058614269595	FALSE	FALSE	none	0	FALSE	FALSE	0.342027223144
Extl2	36	4	5.16992500144231	6	7	2.58496250072116	952.041283543553	9.89488032451823	FALSE	FALSE	none	0	TRUE	FALSE	2.15774255351965
Extl3	32	1	5	0	NA	NA	1645.82021108736	10.6845910294499	FALSE	FALSE	none	0	FALSE	FALSE	0.796223018048992
Eya1	26	1	4.70043971814109	0	NA	NA	511.809280941023	8.9994624986335	FALSE	FALSE	none	12	FALSE	TRUE	1.21118967173835
Eya3	11	3	3.4594316186373	4	2	2	659.253313026928	9.36468910603598	FALSE	FALSE	none	1	FALSE	FALSE	0.0588432032484461
Ezr	93	2	6.53915881110803	30	1	4.90689059560852	10825.4895423228	13.4021446464702	FALSE	TRUE	A only	4	FALSE	TRUE	3.50873166855934
F2r	42	1	5.39231742277876	2	0	1	2157.85706541944	11.0753835897846	FALSE	FALSE	none	0	FALSE	FALSE	-0.0740393621379042
Fabp5	179	4	7.48381577726426	22	4	4.4594316186373	86739.3108832245	16.4043983610338	FALSE	TRUE	A only	3	FALSE	FALSE	1.77704842606956
Fads1	128	5	7	16	4	4	10586.4918280332	13.3699369650265	TRUE	FALSE	ori only	0	FALSE	FALSE	1.43846499223906
Fads2	36	2	5.16992500144231	0	NA	NA	2179.9239204649	11.09006207036	FALSE	FALSE	none	0	FALSE	FALSE	0.736032756126526
Faf1	6	2	2.58496250072116	0	NA	NA	2877.62998409717	11.4906653818039	FALSE	FALSE	none	0	TRUE	FALSE	1.42991295688976
Faf2	12	3	3.58496250072116	0	NA	NA	1709.2686503095	10.7391634517224	FALSE	FALSE	none	0	FALSE	FALSE	0.278627403888747
Faim	0	NA	NA	2	2	1	848.511724559632	9.72879078454228	FALSE	FALSE	none	0	FALSE	FALSE	0.799968635009854
Faim2	7	0	2.8073549220576	0	NA	NA	4050.89343605934	11.9840244182446	FALSE	FALSE	none	0	FALSE	FALSE	2.76851592372111
Fam107a	5	0	2.32192809488736	0	NA	NA	2073.55076940107	11.0178876556901	FALSE	FALSE	none	0	FALSE	FALSE	2.35022911021513
Fam107b	141	4	7.13955135239879	4	3	2	5779.31912201392	12.4966838194027	TRUE	FALSE	ori only	0	FALSE	FALSE	1.72838851357378
Fam110b	11	5	3.4594316186373	0	NA	NA	449.834151271772	8.81324938401651	FALSE	FALSE	none	0	FALSE	FALSE	0.331087319882665
Fam114a1	78	7	6.28540221886225	4	2	2	3032.41576800367	11.5662518565467	FALSE	FALSE	none	0	FALSE	FALSE	1.60781990723774
Fam114a2	11	1	3.4594316186373	0	NA	NA	1097.53937617599	10.1000569846002	FALSE	FALSE	none	0	FALSE	FALSE	0.666177005273093
Fam117b	70	5	6.12928301694497	3	1	1.58496250072116	655.69907789379	9.35689005578354	FALSE	FALSE	none	0	FALSE	FALSE	-0.33706759286626
Fam118b	0	NA	NA	3	2	1.58496250072116	332.113014964346	8.3755304505756	FALSE	FALSE	none	0	FALSE	FALSE	-0.308687671665408
Fam120a	110	1	6.78135971352466	0	NA	NA	4889.66226035585	12.2555191031858	TRUE	FALSE	ori only	0	FALSE	FALSE	0.857763259372582
Fam120c	13	7	3.70043971814109	0	NA	NA	801.914693147394	9.64730496221664	FALSE	FALSE	none	0	FALSE	FALSE	2.22803761042648
Fam122b	4	2	2	2	2	1	121.496396483923	6.9247697147015	FALSE	FALSE	none	0	TRUE	FALSE	-0.155927233389891
Fam131a	5	2	2.32192809488736	0	NA	NA	1126.47018442984	10.1375934132869	FALSE	FALSE	none	0	FALSE	FALSE	2.37129668872705
Fam133b	13	3	3.70043971814109	0	NA	NA	537.31355225221	9.06962041628148	FALSE	FALSE	none	0	TRUE	FALSE	0.467646410965342
Fam135a	15	2	3.90689059560852	0	NA	NA	831.73495006549	9.69998004608897	FALSE	FALSE	none	0	FALSE	FALSE	0.742673582966144
Fam149b	9	3	3.16992500144231	0	NA	NA	836.541029670293	9.70829249136557	FALSE	FALSE	none	0	FALSE	FALSE	0.983941238407406
Fam167a	2	0	1	0	NA	NA	36.9259280441829	5.20656227499497	FALSE	FALSE	none	0	FALSE	FALSE	2.4277292512992
Fam168a	13	3	3.70043971814109	6	2	2.58496250072116	4169.42474139777	12.025632632365	FALSE	FALSE	none	0	FALSE	FALSE	1.26017498461411
Fam168b	120	2	6.90689059560852	11	1	3.4594316186373	3340.49076231291	11.7058443539314	TRUE	FALSE	ori only	0	FALSE	FALSE	-0.353235384824156
Fam169a	202	4	7.65821148275179	25	3	4.64385618977472	6336.15751841483	12.6293924862746	TRUE	TRUE	both	0	FALSE	FALSE	2.78819391607271
Fam171a1	11	1	3.4594316186373	5	2	2.32192809488736	879.320492042855	9.78024528006788	FALSE	FALSE	none	0	FALSE	FALSE	0.111884427358613
Fam172a	33	4	5.04439411935845	3	4	1.58496250072116	1039.28900539632	10.0213811792069	FALSE	FALSE	none	0	TRUE	FALSE	0.178872748360218
Fam174a	44	5	5.4594316186373	10	5	3.32192809488736	1049.68429257041	10.03573976681	FALSE	FALSE	none	0	FALSE	FALSE	1.67844967722377
Fam174b	7	4	2.8073549220576	0	NA	NA	423.075756656649	8.72477220765214	FALSE	FALSE	none	0	FALSE	FALSE	-0.473709570072717
Fam193a	16	5	4	0	NA	NA	1178.5953689242	10.202852787168	FALSE	FALSE	none	0	FALSE	FALSE	0.861067328955851
Fam199x	70	4	6.12928301694497	0	NA	NA	358.006164626266	8.48384061972004	FALSE	FALSE	none	0	FALSE	FALSE	0.595951162539291
Fam204a	8	1	3	0	NA	NA	1047.12688729192	10.0322205584256	FALSE	FALSE	none	0	FALSE	FALSE	1.48202299840634
Fam207a	2	0	1	0	NA	NA	944.02816969682	9.8826860998656	FALSE	FALSE	none	0	FALSE	FALSE	0.453160146810624
Fam20b	36	1	5.16992500144231	7	1	2.8073549220576	3225.83316154315	11.6554561096285	FALSE	FALSE	none	0	FALSE	FALSE	0.840764416339152
Fam210a	31	4	4.95419631038687	2	1	1	877.961851418869	9.77801444392658	FALSE	FALSE	none	0	FALSE	FALSE	0.489778235720462
Fam219a	14	2	3.8073549220576	0	NA	NA	658.884881385323	9.36388261318364	FALSE	FALSE	none	0	FALSE	FALSE	-0.000273515707377039
Fam219b	37	4	5.20945336562895	13	3	3.70043971814109	1657.8674934643	10.6951129874178	FALSE	FALSE	none	0	FALSE	FALSE	2.111703593203
Fam221a	4	2	2	0	NA	NA	82.3194218784513	6.36316094524339	FALSE	FALSE	none	0	FALSE	FALSE	0.246914990816414
Fam222b	18	5	4.16992500144231	0	NA	NA	519.940315508311	9.02220221406284	FALSE	FALSE	none	0	FALSE	FALSE	0.664417389115081
Fam228b	5	0	2.32192809488736	0	NA	NA	33.6451338211337	5.07232595426133	FALSE	FALSE	none	0	FALSE	FALSE	NA
Fam234b	48	13	5.58496250072116	6	3	2.58496250072116	1342.72786408121	10.3909512223957	FALSE	FALSE	none	0	FALSE	FALSE	NA
Fam241a	4	2	2	0	NA	NA	21.7506598594624	4.4429872641951	FALSE	FALSE	none	0	FALSE	FALSE	NA
Fam32a	70	2	6.12928301694497	0	NA	NA	2650.30773659403	11.3719441704819	FALSE	FALSE	none	0	FALSE	FALSE	-0.266139053599429
Fam3a	10	0	3.32192809488736	0	NA	NA	2097.39650146442	11.0343839055736	FALSE	FALSE	none	0	FALSE	FALSE	2.2719338763397
Fam3c	14	2	3.8073549220576	0	NA	NA	727.778981905121	9.50735657684452	FALSE	FALSE	none	0	FALSE	FALSE	-0.417015787175399
Fam53a	8	1	3	0	NA	NA	1112.91425874261	10.1201267333602	FALSE	FALSE	none	0	FALSE	FALSE	0.291520386896334
Fam53b	5	1	2.32192809488736	0	NA	NA	712.518600501529	9.47678386639707	FALSE	FALSE	none	0	FALSE	FALSE	0.505876179477792
Fam53c	66	12	6.04439411935845	11	4	3.4594316186373	1407.65082197981	10.4590737920227	FALSE	FALSE	none	0	FALSE	FALSE	0.665855865498949
Fam76b	27	4	4.75488750216347	12	1	3.58496250072116	634.028261987427	9.30840334010841	FALSE	FALSE	none	0	FALSE	FALSE	-0.227351646593777
Fam89a	2	1	1	0	NA	NA	2546.84878495967	11.314497589125	FALSE	FALSE	none	0	FALSE	FALSE	5.78363249708086
Fam8a1	48	7	5.58496250072116	6	2	2.58496250072116	1805.54012456442	10.8182147663537	FALSE	FALSE	none	0	FALSE	FALSE	NA
Fam91a1	92	2	6.52356195605701	7	3	2.8073549220576	2304.32199566332	11.1701266112898	FALSE	FALSE	none	0	FALSE	FALSE	NA
Fam98b	38	3	5.24792751344359	4	1	2	837.876398265774	9.71059362610862	FALSE	FALSE	none	0	FALSE	FALSE	-0.0463572515932157
Fancm	3	0	1.58496250072116	0	NA	NA	304.022097230977	8.2480323766244	FALSE	FALSE	none	0	FALSE	FALSE	0.0316510187885009
Far1	58	5	5.85798099512757	11	3	3.4594316186373	1587.37275058546	10.6324252296446	FALSE	FALSE	none	0	FALSE	FALSE	0.947577036730257
Farp1	15	4	3.90689059560852	0	NA	NA	1451.23356362081	10.5030640121719	FALSE	FALSE	none	1	TRUE	FALSE	0.378138156625808
Farp2	0	NA	NA	4	2	2	722.512071877453	9.4968778824292	FALSE	FALSE	none	0	FALSE	FALSE	3.45708195898586
Farsb	5	1	2.32192809488736	6	2	2.58496250072116	827.122306798201	9.69195686664967	FALSE	FALSE	none	0	FALSE	FALSE	0.249504403509895
Fasn	2	1	1	0	NA	NA	6270.86935774811	12.6144497486095	FALSE	FALSE	none	2	TRUE	FALSE	0.81880980726232
Fat1	508	5	8.98868468677217	43	5	5.4262647547021	19990.4935403444	14.2870264704123	TRUE	TRUE	both	5	FALSE	FALSE	1.68487730876434
Fat3	51	2	5.6724253419715	6	1	2.58496250072116	947.590904141808	9.88812054009149	FALSE	FALSE	none	0	FALSE	FALSE	1.34527359418411
Fat4	9	0	3.16992500144231	0	NA	NA	2776.73708607932	11.4391748674486	FALSE	FALSE	none	2	FALSE	FALSE	1.28104207839421
Faxc	6	1	2.58496250072116	7	9	2.8073549220576	330.485798186941	8.36844446657427	FALSE	FALSE	none	0	FALSE	FALSE	-0.00834642576607572
Fbln1	5	0	2.32192809488736	0	NA	NA	12806.9889169165	13.6446436994706	FALSE	FALSE	none	1	FALSE	FALSE	-0.269368756142804
Fbln7	8	5	3	0	NA	NA	515.521107199946	9.00988768745403	FALSE	FALSE	none	0	FALSE	FALSE	1.8369543813003
Fbn1	15	1	3.90689059560852	5	0	2.32192809488736	5294.84182694144	12.3703718718267	FALSE	FALSE	none	126	FALSE	TRUE	0.198995771243229
Fbrsl1	9	0	3.16992500144231	0	NA	NA	1009.24741468083	9.97906417583332	FALSE	FALSE	none	0	FALSE	FALSE	0.0940178560020083
Fbxl14	38	2	5.24792751344359	0	NA	NA	654.455071998669	9.35415034507816	FALSE	FALSE	none	0	FALSE	FALSE	0.11809505113376
Fbxl17	19	2	4.24792751344359	0	NA	NA	859.563980068501	9.74746121783435	FALSE	FALSE	none	0	TRUE	FALSE	0.533164217862673
Fbxl18	6	0	2.58496250072116	0	NA	NA	324.282464982998	8.34110720442252	FALSE	FALSE	none	0	FALSE	FALSE	1.17944447906938
Fbxl2	4	3	2	0	NA	NA	495.898802674939	8.95390193180888	FALSE	FALSE	none	0	FALSE	FALSE	1.51849828194103
Fbxl20	58	2	5.85798099512757	9	1	3.16992500144231	1704.18069260432	10.7348625958735	FALSE	FALSE	none	0	FALSE	FALSE	0.52166091381268
Fbxl21	10	1	3.32192809488736	0	NA	NA	75.5810758834973	6.23995315014492	FALSE	FALSE	none	0	FALSE	FALSE	0.457915110978287
Fbxl3	39	2	5.28540221886225	0	NA	NA	2543.13899647096	11.3123946000284	FALSE	FALSE	none	0	FALSE	FALSE	0.429997606333119
Fbxl4	2	1	1	5	2	2.32192809488736	628.481242654089	9.29572587708758	FALSE	FALSE	none	0	FALSE	FALSE	1.18745152367538
Fbxl5	24	1	4.58496250072116	7	1	2.8073549220576	3929.8677815544	11.9402650592059	FALSE	FALSE	none	0	FALSE	FALSE	1.21765680903336
Fbxl7	15	1	3.90689059560852	0	NA	NA	66.1699348818485	6.04810395467963	FALSE	FALSE	none	0	FALSE	FALSE	-0.660277191882042
Fbxo10	7	2	2.8073549220576	0	NA	NA	691.604706988143	9.43380387761747	FALSE	FALSE	none	1	FALSE	FALSE	0.739290128589015
Fbxo11	32	1	5	0	NA	NA	2280.20050384028	11.1549449744809	FALSE	FALSE	none	0	FALSE	TRUE	-0.267684343686992
Fbxo21	19	4	4.24792751344359	0	NA	NA	1508.32896854313	10.5587354012835	FALSE	FALSE	none	0	FALSE	FALSE	0.262188049822369
Fbxo22	0	NA	NA	6	3	2.58496250072116	929.006524588047	9.85954491873762	FALSE	FALSE	none	0	FALSE	FALSE	0.501904752302918
Fbxo25	3	3	1.58496250072116	0	NA	NA	1608.35666917226	10.6513716587081	FALSE	FALSE	none	0	FALSE	FALSE	1.4294626532888
Fbxo28	14	1	3.8073549220576	0	NA	NA	607.340069109408	9.24636074354772	FALSE	FALSE	none	0	FALSE	FALSE	-0.289121658077153
Fbxo3	120	4	6.90689059560852	20	4	4.32192809488736	1964.26003029868	10.9397702120694	TRUE	TRUE	both	0	FALSE	FALSE	0.63912962488663
Fbxo30	22	3	4.4594316186373	0	NA	NA	666.612507551119	9.38070457654885	FALSE	FALSE	none	0	FALSE	FALSE	-0.467305236605888
Fbxo38	5	1	2.32192809488736	0	NA	NA	1397.91168215265	10.4490575010655	FALSE	FALSE	none	0	FALSE	FALSE	0.0825720581431329
Fbxo42	15	1	3.90689059560852	0	NA	NA	843.728601782595	9.7206351983887	FALSE	FALSE	none	1	FALSE	FALSE	0.0656966283454557
Fbxo45	35	3	5.12928301694497	9	0	3.16992500144231	923.768797061975	9.85138800562587	FALSE	FALSE	none	0	FALSE	FALSE	0.230796952382207
Fbxo7	2	8	1	4	3	2	758.31721528676	9.56665766506811	FALSE	FALSE	none	0	FALSE	FALSE	0.95990632533444
Fbxo8	11	2	3.4594316186373	0	NA	NA	691.675606295127	9.43395176677298	FALSE	FALSE	none	0	FALSE	FALSE	0.946068711700342
Fbxo9	10	1	3.32192809488736	8	4	3	1259.66291875257	10.29882201005	FALSE	FALSE	none	0	FALSE	FALSE	0.488777986131698
Fbxw11	131	8	7.03342300153745	16	6	4	3153.20707138278	11.6226041997032	TRUE	FALSE	ori only	0	FALSE	FALSE	-0.00635611909740934
Fbxw2	7	2	2.8073549220576	0	NA	NA	1996.86215017862	10.9635190269993	FALSE	FALSE	none	0	FALSE	FALSE	0.660680760976233
Fbxw4	4	1	2	0	NA	NA	960.094377871781	9.90703242039512	FALSE	FALSE	none	0	FALSE	FALSE	1.12134767384959
Fbxw7	10	1	3.32192809488736	0	NA	NA	570.821157046134	9.15689499795888	FALSE	FALSE	none	0	TRUE	FALSE	0.603930956492441
Fbxw8	0	NA	NA	5	1	2.32192809488736	1893.23840958316	10.8866403812114	FALSE	FALSE	none	0	FALSE	FALSE	0.768717174714988
Fbxw9	4	5	2	0	NA	NA	473.947671769086	8.88858397074069	FALSE	FALSE	none	0	FALSE	FALSE	0.281024197560996
Fcho2	77	3	6.2667865406949	3	1	1.58496250072116	1638.99119011305	10.6785923843622	FALSE	FALSE	none	0	FALSE	FALSE	1.36010536549805
Fchsd1	5	0	2.32192809488736	0	NA	NA	271.373842992784	8.08413785967224	FALSE	FALSE	none	0	FALSE	FALSE	NA
Fchsd2	19	3	4.24792751344359	0	NA	NA	999.690209512319	9.96533728221967	FALSE	FALSE	none	0	FALSE	FALSE	-0.340773302757306
Fcmr	10	2	3.32192809488736	0	NA	NA	2.92412018481526	1.54800260898996	FALSE	FALSE	none	0	FALSE	FALSE	NA
Fdxacb1	9	9	3.16992500144231	0	NA	NA	127.048895684585	6.98924002524237	FALSE	FALSE	none	0	FALSE	FALSE	NA
Fech	12	2	3.58496250072116	0	NA	NA	1892.77373741018	10.8862862459276	FALSE	FALSE	none	0	FALSE	FALSE	-1.55397945534505
Fem1a	23	3	4.52356195605701	0	NA	NA	2733.11482112045	11.4163303549811	FALSE	FALSE	none	0	FALSE	FALSE	1.43261015958058
Fem1b	124	2	6.95419631038687	5	0	2.32192809488736	1981.68498866872	10.9525119326533	TRUE	FALSE	ori only	0	FALSE	FALSE	-0.128957657567676
Fem1c	125	2	6.96578428466209	25	1	4.64385618977472	1246.47972616885	10.2836437024345	TRUE	TRUE	both	0	FALSE	FALSE	0.239498860856224
Fer	5	2	2.32192809488736	0	NA	NA	646.861521284184	9.33731308601174	FALSE	FALSE	none	11	FALSE	FALSE	NA
Fermt2	40	1	5.32192809488736	6	0	2.58496250072116	2372.4220397454	11.2121449642285	FALSE	FALSE	none	2	TRUE	FALSE	-0.108080359247379
Fez2	71	1	6.14974711950468	13	1	3.70043971814109	9210.77513261145	13.1691068560622	FALSE	FALSE	none	0	FALSE	FALSE	3.29456895969446
Fgd4	30	3	4.90689059560852	6	1	2.58496250072116	583.718814383644	9.18912975958908	FALSE	FALSE	none	0	FALSE	FALSE	0.278575909164762
Fgd5	2	2	1	0	NA	NA	73.3121004560242	6.19597943549916	FALSE	FALSE	none	1	FALSE	FALSE	1.369793387317
Fgf1	9	2	3.16992500144231	0	NA	NA	1983.43306668933	10.9537839975046	FALSE	FALSE	none	37	FALSE	FALSE	2.92094431880546
Fgf12	10	3	3.32192809488736	4	0	2	1111.57642287944	10.1183914243171	FALSE	FALSE	none	1	FALSE	FALSE	4.18699752437417
Fgf13	4	3	2	0	NA	NA	148.460594644111	7.21393624231194	FALSE	FALSE	none	1	FALSE	FALSE	-1.15862541849244
Fgfr1	23	2	4.52356195605701	9	1	3.16992500144231	6233.71270724437	12.6058759517549	FALSE	FALSE	none	26	FALSE	FALSE	0.585681028999929
Fgfr1op2	11	1	3.4594316186373	0	NA	NA	2304.03786945413	11.169948713953	FALSE	FALSE	none	0	FALSE	FALSE	0.585404309097562
Fgfr2	309	3	8.27146302790437	21	1	4.39231742277876	9814.53340763469	13.2607039668729	TRUE	TRUE	both	23	FALSE	FALSE	1.29519841575494
Fgfr3	110	4	6.78135971352466	11	4	3.4594316186373	12890.3315811745	13.6540017545262	TRUE	FALSE	ori only	13	FALSE	FALSE	3.06179257489128
Fgfrl1	11	3	3.4594316186373	0	NA	NA	2912.75432855593	11.5081683095456	FALSE	FALSE	none	1	FALSE	FALSE	3.78679309304143
Fhip1b	6	0	2.58496250072116	0	NA	NA	501.45104244608	8.96996504461408	FALSE	FALSE	none	0	FALSE	FALSE	NA
Fhip2a	49	3	5.61470984411521	0	NA	NA	635.438562850625	9.31160883529541	FALSE	FALSE	none	0	FALSE	FALSE	NA
Fhl1	28	1	4.8073549220576	3	3	1.58496250072116	2222.58708758095	11.1180242339127	FALSE	FALSE	none	0	FALSE	FALSE	0.252883319516781
Fibin	5	0	2.32192809488736	3	0	1.58496250072116	276.289426385597	8.11003654094809	FALSE	FALSE	none	0	FALSE	FALSE	-2.07023902947468
Fign	133	2	7.05528243550119	11	1	3.4594316186373	2174.67735272585	11.086585655209	TRUE	FALSE	ori only	0	FALSE	TRUE	2.35005058507224
Fignl2	7	0	2.8073549220576	6	0	2.58496250072116	350.250822745445	8.45224462935125	FALSE	FALSE	none	0	FALSE	FALSE	NA
Fip1l1	56	3	5.8073549220576	7	1	2.8073549220576	4815.46562523119	12.2334595890099	FALSE	FALSE	none	0	FALSE	FALSE	1.51354328947696
Fis1	33	3	5.04439411935845	6	1	2.58496250072116	8888.08334807456	13.1176566303371	FALSE	FALSE	none	0	FALSE	FALSE	0.973322497134933
Fitm2	14	1	3.8073549220576	0	NA	NA	448.268081790714	8.80821796803549	FALSE	FALSE	none	0	FALSE	FALSE	0.448138993863715
Fjx1	5	0	2.32192809488736	0	NA	NA	176.607313985166	7.46440128152457	FALSE	FALSE	none	0	FALSE	FALSE	0.608343972593853
Fkbp14	14	0	3.8073549220576	0	NA	NA	984.009876256146	9.94252898537406	FALSE	FALSE	none	0	FALSE	FALSE	0.284819796254831
Fkbp15	4	2	2	0	NA	NA	965.518301048585	9.91515979497013	FALSE	FALSE	none	0	FALSE	FALSE	0.980501027026422
Fkbp1a	38	3	5.24792751344359	15	2	3.90689059560852	4512.51845946767	12.1397171183412	FALSE	FALSE	none	0	TRUE	FALSE	-0.028844823729045
Fkbp3	7	1	2.8073549220576	0	NA	NA	3315.2668744547	11.6949092946546	FALSE	FALSE	none	0	FALSE	FALSE	0.650702714012204
Fkbp4	41	1	5.35755200461808	0	NA	NA	3607.25779633356	11.8166868151349	FALSE	FALSE	none	0	FALSE	FALSE	0.598470306719361
Fkbp5	8	1	3	0	NA	NA	872.509679738913	9.76902732663726	FALSE	FALSE	none	1	FALSE	FALSE	0.345031794853747
Fkbp8	0	NA	NA	6	1	2.58496250072116	8162.94618174708	12.9948742303228	FALSE	FALSE	none	0	FALSE	FALSE	0.729837029656588
Fkbp9	29	3	4.85798099512757	0	NA	NA	7950.8508067665	12.9568935336159	FALSE	FALSE	none	0	FALSE	FALSE	-0.0889830940976694
Fkrp	14	0	3.8073549220576	0	NA	NA	1061.37415457761	10.0517176080205	FALSE	FALSE	none	1	FALSE	TRUE	0.953674802709761
Fktn	27	2	4.75488750216347	10	0	3.32192809488736	2445.68262966963	11.2560214856211	FALSE	FALSE	none	0	FALSE	TRUE	2.30012381591156
Flad1	300	2	8.22881869049588	23	1	4.52356195605701	934.319503517992	9.86777217366952	TRUE	TRUE	both	0	FALSE	FALSE	NA
Flcn	11	2	3.4594316186373	0	NA	NA	1560.88923461365	10.6081524476388	FALSE	FALSE	none	1	FALSE	FALSE	0.425979226843343
Flnb	6	0	2.58496250072116	0	NA	NA	3132.27033822771	11.6129930179773	FALSE	FALSE	none	0	TRUE	TRUE	1.07888004586308
Flot2	54	3	5.75488750216347	9	0	3.16992500144231	5630.68296400002	12.4590942067931	FALSE	FALSE	none	0	TRUE	FALSE	2.50434930494428
Flrt2	172	5	7.4262647547021	13	2	3.70043971814109	6059.97400043683	12.5650958886703	TRUE	FALSE	ori only	0	FALSE	FALSE	1.26850221169801
Flvcr1	8	2	3	0	NA	NA	457.849438513632	8.83872944307351	FALSE	FALSE	none	0	TRUE	FALSE	NA
Flywch1	10	1	3.32192809488736	0	NA	NA	4641.83555246462	12.1804796975112	FALSE	FALSE	none	0	FALSE	FALSE	1.87940560825938
Fmnl2	33	3	5.04439411935845	13	3	3.70043971814109	2582.37550181068	11.3344830820584	FALSE	FALSE	none	0	FALSE	FALSE	0.0953533351339343
Fmo5	2	3	1	0	NA	NA	285.977274619448	8.15975669658097	FALSE	FALSE	none	0	FALSE	FALSE	1.56780368948187
Fmod	4	0	2	0	NA	NA	7148.86639507439	12.8034987746839	FALSE	FALSE	none	1	FALSE	FALSE	0.851036875211306
Fmr1	50	5	5.64385618977472	12	3	3.58496250072116	1453.22457661823	10.5050419542794	FALSE	FALSE	none	2	FALSE	FALSE	-0.284248759293939
Fn3krp	16	2	4	4	0	2	2857.34553148498	11.4804597929062	FALSE	FALSE	none	0	FALSE	FALSE	5.99391893759621
Fnbp1	4	0	2	0	NA	NA	471.676334034807	8.88165340644221	FALSE	FALSE	none	0	FALSE	FALSE	0.103104633560321
Fnbp1l	74	2	6.20945336562895	0	NA	NA	1421.9736243816	10.4736789898959	FALSE	FALSE	none	0	TRUE	FALSE	-0.74647765394702
Fnbp4	29	5	4.85798099512757	5	3	2.32192809488736	1276.94802880049	10.3184840938706	FALSE	FALSE	none	0	TRUE	FALSE	1.01535522168359
Fndc3a	15	0	3.90689059560852	0	NA	NA	1124.63554436685	10.1352418340849	FALSE	FALSE	none	0	TRUE	FALSE	0.0482940382169332
Fndc3b	135	2	7.07681559705083	16	2	4	1570.59101294192	10.6170918316733	TRUE	FALSE	ori only	0	TRUE	FALSE	0.302501322943136
Fndc5	2	0	1	0	NA	NA	69.5776542990176	6.12055213647495	FALSE	FALSE	none	0	FALSE	FALSE	-0.651358346533988
Fnip1	20	4	4.32192809488736	6	4	2.58496250072116	686.467838342061	9.42304832012332	FALSE	FALSE	none	0	FALSE	FALSE	0.119119378094085
Fnip2	8	2	3	0	NA	NA	515.840293075038	9.01078065842171	FALSE	FALSE	none	0	FALSE	FALSE	-0.272941074011343
Fnta	7	1	2.8073549220576	0	NA	NA	3983.97995215097	11.9599946722776	FALSE	FALSE	none	0	FALSE	FALSE	1.15056487902076
Fosl2	54	9	5.75488750216347	5	11	2.32192809488736	603.141946872696	9.2363537639559	FALSE	FALSE	none	0	FALSE	FALSE	1.5549801654286
Foxj2	7	2	2.8073549220576	0	NA	NA	616.924368657037	9.26894982396066	FALSE	FALSE	none	0	FALSE	FALSE	0.0925129106546353
Foxj3	36	7	5.16992500144231	0	NA	NA	1403.86341998777	10.4551868692426	FALSE	FALSE	none	0	FALSE	FALSE	0.369498162632706
Foxk1	28	5	4.8073549220576	0	NA	NA	1076.157441218	10.0716734434566	FALSE	FALSE	none	0	FALSE	FALSE	0.633068833557835
Foxk2	38	3	5.24792751344359	10	0	3.32192809488736	2321.27499496178	11.1807017295189	FALSE	FALSE	none	0	TRUE	FALSE	1.01736506343892
Foxn2	53	3	5.7279204545632	4	4	2	343.46996302206	8.42404012842834	FALSE	FALSE	none	1	FALSE	FALSE	0.274246055944606
Foxn3	119	1	6.89481776330794	0	NA	NA	511.058093376674	8.99734348536569	TRUE	FALSE	ori only	1	FALSE	FALSE	0.541133000703873
Foxo1	87	6	6.44294349584873	17	5	4.08746284125034	1160.93661620192	10.1810734920185	FALSE	TRUE	A only	7	FALSE	FALSE	1.47607435854407
Foxo3	107	2	6.74146698640115	6	0	2.58496250072116	2408.1347231646	11.233700390632	TRUE	FALSE	ori only	4	FALSE	FALSE	0.332264594753243
Foxo4	3	3	1.58496250072116	0	NA	NA	1014.950534568	9.98719370145931	FALSE	FALSE	none	5	FALSE	FALSE	0.0953152795065156
Foxo6	9	0	3.16992500144231	0	NA	NA	83.8399131254131	6.3895653168486	FALSE	FALSE	none	0	FALSE	FALSE	NA
Foxp1	85	4	6.4093909361377	9	2	3.16992500144231	1331.97868096955	10.3793552761511	FALSE	FALSE	none	2	FALSE	FALSE	0.701234515179021
Foxp2	4	0	2	0	NA	NA	148.655749747712	7.21583145505249	FALSE	FALSE	none	1	FALSE	FALSE	-1.22922360347586
Fpgt	12	0	3.58496250072116	0	NA	NA	595.823176888791	9.21874043375857	FALSE	FALSE	none	0	FALSE	FALSE	1.70755081648208
Fras1	10	4	3.32192809488736	2	3	1	570.828388087157	9.15691327359709	FALSE	FALSE	none	0	FALSE	FALSE	0.99206313566598
Frem1	2	1	1	0	NA	NA	837.934429179141	9.71069354300807	FALSE	FALSE	none	0	FALSE	FALSE	-1.34088764429362
Frem2	25	1	4.64385618977472	0	NA	NA	1120.95894620891	10.1305177267792	FALSE	FALSE	none	0	FALSE	FALSE	2.52148048043308
Frg1	4	0	2	0	NA	NA	669.657840562052	9.38728033338605	FALSE	FALSE	none	0	FALSE	FALSE	-0.168400501409722
Frmd3	8	2	3	0	NA	NA	576.982424736659	9.17238356387696	FALSE	FALSE	none	0	FALSE	FALSE	3.1956670088383
Frmd4a	26	3	4.70043971814109	7	2	2.8073549220576	1157.17841915483	10.1763956076943	FALSE	FALSE	none	0	FALSE	FALSE	0.0027569597646872
Frmd4b	15	3	3.90689059560852	0	NA	NA	1505.69270446909	10.5562116463218	FALSE	FALSE	none	0	FALSE	FALSE	0.964628823273415
Frmd6	30	3	4.90689059560852	0	NA	NA	1336.69853583515	10.3844584173368	FALSE	FALSE	none	0	FALSE	FALSE	0.135114912970416
Frmd8	6	1	2.58496250072116	0	NA	NA	458.874090084203	8.84195453833723	FALSE	FALSE	none	0	FALSE	FALSE	0.731898637907593
Frs2	80	2	6.32192809488736	10	0	3.32192809488736	1132.43843071098	10.1452168995053	FALSE	FALSE	none	4	FALSE	FALSE	-0.286786646458024
Fry	5	0	2.32192809488736	0	NA	NA	1134.6212725191	10.1479951024969	FALSE	FALSE	none	67	FALSE	FALSE	1.192125207733
Fryl	40	3	5.32192809488736	0	NA	NA	2918.24534861203	11.5108854661858	FALSE	FALSE	none	0	FALSE	FALSE	2.18406731356057
Fsd1l	136	9	7.08746284125034	14	4	3.8073549220576	758.849652291429	9.56767026859139	TRUE	FALSE	ori only	0	FALSE	FALSE	NA
Fstl1	194	6	7.59991284218713	14	5	3.8073549220576	13978.8990469867	13.7709631206635	TRUE	FALSE	ori only	0	FALSE	FALSE	0.363549822912919
Fstl3	3	1	1.58496250072116	0	NA	NA	649.771720147751	9.34378914475263	FALSE	FALSE	none	0	FALSE	FALSE	2.15718642935353
Fto	56	5	5.8073549220576	0	NA	NA	2328.25853590342	11.1850355524255	FALSE	FALSE	none	3	TRUE	TRUE	0.351186919080921
Fubp1	137	6	7.09803208296053	22	3	4.4594316186373	4601.8301030715	12.1679920057337	TRUE	TRUE	both	0	TRUE	FALSE	0.156338733457739
Fubp3	63	3	5.97727992349992	11	3	3.4594316186373	1495.6435231119	10.5465506438968	FALSE	FALSE	none	0	TRUE	FALSE	0.0464306024962112
Fuca1	3	0	1.58496250072116	0	NA	NA	2683.73862345743	11.390028455081	FALSE	FALSE	none	0	FALSE	FALSE	2.207235761201
Fuca2	5	3	2.32192809488736	0	NA	NA	774.793561691631	9.59766815539097	FALSE	FALSE	none	0	FALSE	FALSE	1.01413992093025
Fundc1	72	2	6.16992500144231	2	0	1	1737.52871254346	10.7628211031324	FALSE	FALSE	none	2	FALSE	FALSE	0.955333216024458
Fundc2	55	3	5.78135971352466	6	4	2.58496250072116	2512.53458581186	11.2949277402316	FALSE	FALSE	none	0	FALSE	FALSE	0.617595493705054
Furin	3	0	1.58496250072116	0	NA	NA	2224.81934995998	11.1194724820905	FALSE	FALSE	none	4	FALSE	FALSE	0.853988697272842
Fus	33	12	5.04439411935845	5	8	2.32192809488736	5953.83267300156	12.5396029611888	FALSE	FALSE	none	24	TRUE	FALSE	0.0532464800211239
Fut11	2	1	1	4	1	2	411.466268337375	8.6846303543291	FALSE	FALSE	none	0	FALSE	FALSE	0.615849667471318
Fut8	0	NA	NA	3	0	1.58496250072116	777.483992547124	9.6026691619818	FALSE	FALSE	none	18	FALSE	FALSE	0.741531152762432
Fxn	6	0	2.58496250072116	0	NA	NA	523.219364178077	9.03127212527187	FALSE	FALSE	none	0	TRUE	FALSE	0.0148464491536434
Fxr1	33	3	5.04439411935845	2	3	1	5004.96531683745	12.2891443562408	FALSE	FALSE	none	0	FALSE	FALSE	0.804757519774768
Fxyd1	0	NA	NA	11	1	3.4594316186373	5148.80217743256	12.3300211259531	FALSE	FALSE	none	0	FALSE	FALSE	3.82413480279694
Fxyd6	3	1	1.58496250072116	0	NA	NA	277.021546930481	8.11385438424698	FALSE	FALSE	none	0	FALSE	FALSE	-0.779312622165662
Fyco1	49	2	5.61470984411521	0	NA	NA	3102.2779811259	11.5991122502184	FALSE	FALSE	none	15	FALSE	TRUE	2.76879891379876
Fyn	8	3	3	0	NA	NA	643.476169794883	9.32974291109508	FALSE	FALSE	none	6	TRUE	FALSE	-1.02005662790929
Fyttd1	150	4	7.22881869049588	13	2	3.70043971814109	3318.29383880312	11.6962259289469	TRUE	FALSE	ori only	0	FALSE	FALSE	0.36963051581291
Fzd1	37	0	5.20945336562895	0	NA	NA	1511.08135930272	10.561365624518	FALSE	FALSE	none	3	FALSE	FALSE	0.960132533369876
Fzd3	142	3	7.14974711950468	5	0	2.32192809488736	394.213227154332	8.62283237414651	TRUE	FALSE	ori only	4	FALSE	FALSE	0.303857516636956
Fzd4	19	3	4.24792751344359	0	NA	NA	390.982440537142	8.61096000569906	FALSE	FALSE	none	6	FALSE	TRUE	0.0981544395961004
Fzd5	9	2	3.16992500144231	0	NA	NA	748.713685836424	9.54827031567721	FALSE	FALSE	none	1	FALSE	FALSE	2.29373057070115
Fzd6	49	4	5.61470984411521	3	2	1.58496250072116	1313.44996966189	10.3591455327961	FALSE	FALSE	none	3	FALSE	FALSE	2.44462162304217
Fzd7	8	5	3	4	2	2	711.41433789733	9.47454624065035	FALSE	FALSE	none	1	FALSE	FALSE	-0.0143682263266868
Fzr1	6	0	2.58496250072116	0	NA	NA	1132.53232929477	10.1453365187283	FALSE	FALSE	none	1	FALSE	FALSE	0.346411078746566
G2e3	18	6	4.16992500144231	0	NA	NA	191.003800447032	7.57745753396004	FALSE	FALSE	none	0	TRUE	FALSE	0.508281955890037
G3bp1	122	7	6.93073733756289	15	4	3.90689059560852	1988.91901995598	10.9577688218261	TRUE	FALSE	ori only	0	TRUE	FALSE	0.793908345161423
G3bp2	92	3	6.52356195605701	24	2	4.58496250072116	4890.93566359235	12.2558947719453	FALSE	TRUE	A only	0	FALSE	FALSE	0.188423907654475
G6pc3	2	1	1	0	NA	NA	1617.4261669911	10.6594841415804	FALSE	FALSE	none	0	FALSE	FALSE	0.98907030184151
Gab1	46	1	5.52356195605701	14	3	3.8073549220576	1789.00790876469	10.8049440498665	FALSE	FALSE	none	1	FALSE	FALSE	0.684655649113689
Gab2	7	6	2.8073549220576	0	NA	NA	381.182682981403	8.57433876929453	FALSE	FALSE	none	1	FALSE	FALSE	0.0469784688388231
Gabarap	40	2	5.32192809488736	11	1	3.4594316186373	10023.6791266679	13.2911245171816	FALSE	FALSE	none	0	FALSE	FALSE	0.704235457410243
Gabarapl1	42	4	5.39231742277876	4	3	2	8591.55401993373	13.0687033908894	FALSE	FALSE	none	1	FALSE	FALSE	2.84026673275465
Gabarapl2	19	5	4.24792751344359	0	NA	NA	2059.00293472729	11.0077301709283	FALSE	FALSE	none	0	FALSE	FALSE	0.62064577254198
Gabbr1	3	5	1.58496250072116	0	NA	NA	1085.18197839458	10.0837212787724	FALSE	FALSE	none	1	FALSE	FALSE	-0.232666468490509
Gabpa	13	1	3.70043971814109	5	2	2.32192809488736	1812.36126594768	10.8236548474643	FALSE	FALSE	none	0	FALSE	FALSE	0.335705979090263
Gabpb1	26	1	4.70043971814109	3	0	1.58496250072116	462.433061135813	8.85310073517304	FALSE	FALSE	none	0	FALSE	FALSE	0.59057383413392
Gabpb2	20	2	4.32192809488736	0	NA	NA	780.778676150902	9.60876984176436	FALSE	FALSE	none	0	FALSE	FALSE	0.175336963997448
Gabra3	17	0	4.08746284125034	0	NA	NA	755.802635929931	9.56186573991058	FALSE	FALSE	none	1	FALSE	FALSE	1.1139397479649
Gabra4	4	0	2	0	NA	NA	51.7702049344838	5.69405012406512	FALSE	FALSE	none	0	FALSE	FALSE	0.391058616898042
Gabrg3	52	2	5.70043971814109	0	NA	NA	1735.21913246169	10.7609021499745	FALSE	FALSE	none	0	FALSE	FALSE	4.08489871379638
Gadd45a	6	1	2.58496250072116	0	NA	NA	1556.86251447196	10.6044258312323	FALSE	FALSE	none	2	FALSE	FALSE	3.15145426307667
Gak	8	1	3	0	NA	NA	2164.80332821636	11.080020247122	FALSE	FALSE	none	3	TRUE	FALSE	0.964243316867689
Galc	54	2	5.75488750216347	5	2	2.32192809488736	1336.77119527733	10.3845368363409	FALSE	FALSE	none	0	FALSE	FALSE	1.45797128516503
Galnt1	18	3	4.16992500144231	5	1	2.32192809488736	2516.33688451526	11.2971093662927	FALSE	FALSE	none	0	FALSE	FALSE	0.444004722698934
Galnt10	3	0	1.58496250072116	0	NA	NA	5226.24907547504	12.3515601677184	FALSE	FALSE	none	0	FALSE	FALSE	1.89117221018167
Galnt11	6	1	2.58496250072116	0	NA	NA	858.38126305756	9.7454747747357	FALSE	FALSE	none	0	FALSE	FALSE	0.71752123178042
Galnt2	15	7	3.90689059560852	0	NA	NA	6.45390493642247	2.69017232762933	FALSE	FALSE	none	0	TRUE	FALSE	1.82475633570334
Galnt7	6	0	2.58496250072116	7	0	2.8073549220576	559.252505678184	9.12735600493286	FALSE	FALSE	none	0	FALSE	FALSE	1.81611811700388
Gan	51	6	5.6724253419715	6	3	2.58496250072116	103.472236971099	6.69309991443556	FALSE	FALSE	none	0	FALSE	FALSE	1.21872518030689
Ganab	13	4	3.70043971814109	8	0	3	4322.3548798739	12.0776018118377	FALSE	FALSE	none	0	TRUE	FALSE	1.08263256369079
Ganc	0	NA	NA	2	2	1	647.04280849629	9.33771735417527	FALSE	FALSE	none	0	FALSE	FALSE	0.829916988616678
Gapvd1	4	0	2	0	NA	NA	1545.72075374804	10.5940639935942	FALSE	FALSE	none	0	FALSE	FALSE	-0.0155145619693559
Garem1	9	2	3.16992500144231	0	NA	NA	318.242931487189	8.31398466047126	FALSE	FALSE	none	0	FALSE	FALSE	NA
Garre1	42	3	5.39231742277876	10	0	3.32192809488736	980.522407219981	9.93740678950961	FALSE	FALSE	none	0	FALSE	FALSE	NA
Gart	7	1	2.8073549220576	0	NA	NA	1756.99273821199	10.7788925132496	FALSE	FALSE	none	1	FALSE	FALSE	0.759600904964558
Gas1	14	1	3.8073549220576	17	0	4.08746284125034	1854.30228419097	10.8566607327005	FALSE	TRUE	A only	1	FALSE	FALSE	-0.811549805040165
Gas2	5	1	2.32192809488736	4	2	2	318.856414544397	8.31676309445765	FALSE	FALSE	none	1	FALSE	FALSE	-2.54782725951727
Gas2l3	7	0	2.8073549220576	0	NA	NA	85.4777656721278	6.41747729235783	FALSE	FALSE	none	0	FALSE	FALSE	0.521563483576618
Gas7	78	4	6.28540221886225	16	1	4	4454.64273791097	12.1210940169902	FALSE	FALSE	none	0	FALSE	FALSE	3.79465359300445
Gask1a	2	3	1	0	NA	NA	207.989380002603	7.70036605559912	FALSE	FALSE	none	0	FALSE	FALSE	NA
Gata3	21	1	4.39231742277876	0	NA	NA	225.064829747269	7.81419681825275	FALSE	FALSE	none	9	FALSE	TRUE	2.1864135520913
Gatad1	30	1	4.90689059560852	9	0	3.16992500144231	3880.13247586438	11.9218901945513	FALSE	FALSE	none	0	FALSE	FALSE	2.22104440318535
Gatad2a	21	2	4.39231742277876	0	NA	NA	3499.95191047515	11.7731193841495	FALSE	FALSE	none	0	FALSE	FALSE	2.08111769319868
Gatad2b	96	3	6.58496250072116	8	7	3	447.15528792821	8.80463212681724	TRUE	FALSE	ori only	0	TRUE	FALSE	1.54123377439993
Gatd1	2	0	1	0	NA	NA	639.078496644944	9.319849334977	FALSE	FALSE	none	0	FALSE	FALSE	NA
Gatd3a	7	0	2.8073549220576	0	NA	NA	1625.75992640733	10.6668985171346	FALSE	FALSE	none	0	FALSE	FALSE	NA
Gbe1	27	3	4.75488750216347	0	NA	NA	949.79989256942	9.8914797827897	FALSE	FALSE	none	0	TRUE	FALSE	1.57852731617652
Gcc2	10	2	3.32192809488736	7	4	2.8073549220576	702.683621466772	9.45673146160524	FALSE	FALSE	none	0	FALSE	FALSE	-0.130958219849015
Gclc	84	4	6.39231742277876	0	NA	NA	3390.43745103871	11.7272557136957	FALSE	FALSE	none	7	FALSE	TRUE	1.99156345023163
Gclm	215	4	7.74819284958946	22	4	4.4594316186373	5306.27540562694	12.3734838407453	TRUE	TRUE	both	1	FALSE	FALSE	1.47315760282479
Gcsh	20	3	4.32192809488736	0	NA	NA	3556.22560435497	11.7961311352527	FALSE	FALSE	none	0	FALSE	FALSE	1.21108256842279
Gdap2	9	3	3.16992500144231	4	2	2	520.280883250965	9.02314688892922	FALSE	FALSE	none	0	FALSE	FALSE	1.5638473755998
Gdf10	7	2	2.8073549220576	0	NA	NA	948.955773163398	9.89019704064105	FALSE	FALSE	none	0	FALSE	FALSE	-1.21628122479215
Gdf11	11	1	3.4594316186373	0	NA	NA	548.278468314944	9.09876500780994	FALSE	FALSE	none	0	FALSE	FALSE	0.836298273687722
Gdi1	66	16	6.04439411935845	0	NA	NA	7558.55769323709	12.8838952535887	FALSE	FALSE	none	0	TRUE	FALSE	0.258108940656818
Gdi2	187	4	7.54689445988764	27	2	4.75488750216347	22489.0131530735	14.4569327347335	TRUE	TRUE	both	0	FALSE	FALSE	0.631416375592637
Gdpd1	5	0	2.32192809488736	3	0	1.58496250072116	238.484624251574	7.89775244455448	FALSE	FALSE	none	0	FALSE	FALSE	1.56440090978501
Gemin6	0	NA	NA	6	4	2.58496250072116	117.964629742759	6.88221053966618	FALSE	FALSE	none	0	FALSE	FALSE	NA
Get1	38	5	5.24792751344359	2	5	1	490.462294926224	8.93799842099228	FALSE	FALSE	none	0	FALSE	FALSE	NA
Gfm1	0	NA	NA	4	2	2	606.800996423411	9.24507964440043	FALSE	FALSE	none	0	FALSE	FALSE	-0.0209398443516479
[truncated: 4,266 more rows]
